# Supplementary material for: Storage Potential of Soil Functional Carbon Fractions in the World's Largest Plantations
Source: Adv Sci (Weinh). 2025 Aug 7;12(41):e04995. doi: 10.1002/advs.202504995 (PMC12591171; doi:10.1002/advs.202504995)
Supplement: Supplementary file 2 — Supporting Information [file ADVS-12-e04995-s001.xlsx]

## Sheet: Forest
NO	Source	Study	Long	Lat	MAT	MAP	AI	Elevation	NPP	Upper	Bottom	CS	pH	MAOC	POC	Climate	Type	Soilorder
1	Study site	this study	120.11	47.06	-3.27917	463	0.5084	1261	0.574098	0	10	60	5.44333	45.511	40.8523	Boreal	Plantation	Inceptisols
2	Study site	this study	121.27	47.56	0.641667	428	0.3997	618	0.393943	0	10	72	5.79667	23.5315	15.3485	Boreal	Plantation	Inceptisols
3	Study site	this study	121.92	48.79	-0.91667	487	0.5256	840	0.501243	0	10	72	5.91667	32.0791	26.1442	Boreal	Plantation	Inceptisols
4	Study site	this study	121.43	49.94	-3.97083	472	0.5798	837	0.463702	0	10	72	5.72667	34.8955	28.7045	Boreal	Plantation	Inceptisols
5	Study site	this study	120.78	51.26	-3.75417	472	0.5896	723	0.475657	0	10	69	5.64333	40.3426	73.5241	Boreal	Plantation	Inceptisols
6	Study site	this study	122.06	52.04	-4.675	491	0.6391	631	0.279121	0	10	69	5.36333	16.4075	28.7125	Boreal	Plantation	Gelisols
7	Study site	this study	122.51	52.97	-4.34583	462	0.5942	439	0.373443	0	10	69	5.68	12.4912	20.1854	Boreal	Plantation	Inceptisols
8	Study site	this study	124.369	51.6713	-2.72083	524	0.6253	498	0.438002	0	10	69	4.73667	38.7847	7.9186	Boreal	Plantation	Inceptisols
9	Study site	this study	124.741	52.33	-2.2875	502	0.5972	356	0.475606	0	10	66	5.67	19.0319	11.7281	Boreal	Plantation	Inceptisols
10	Study site	this study	124.284	50.8282	-1.83333	509	0.5819	468	0.493754	0	10	72	5.69333	25.4666	21.0301	Boreal	Plantation	Inceptisols
11	Study site	this study	123.557	52.0337	-3.3625	503	0.6223	514	0.444565	0	10	69	5.65333	18.7192	11.6074	Boreal	Plantation	Gelisols
12	Study site	this study	129.7	47.02	0.57	635	0.6448	554	0.518966	0	10	69	5.44333	67.9833	52.6167	Temperate	Natural	Inceptisols
13	Study site	this study	129.7	47.02	0.57	635	0.6448	554	0.518966	0	10	69	5.48	62.4	12.5467	Temperate	Plantation	Inceptisols
14	Study site	this study	124.81	40.93	5.23	977	0.9615	555	0.602456	0	10	59	5.02667	30.44	10.2767	Temperate	Natural	Inceptisols
15	Study site	this study	124.81	40.93	5.23	977	0.9615	555	0.602456	0	10	59	4.73	36.1533	35.8067	Temperate	Natural	Inceptisols
16	Study site	this study	124.81	40.93	5.23	977	0.9615	555	0.602456	0	10	59	5.03667	28.3233	8.13	Temperate	Plantation	Inceptisols
17	Study site	this study	127.7	43.96	3.01	633	0.6421	493	0.794434	0	10	60	5.59667	88.6733	42.46	Temperate	Natural	Inceptisols
18	Study site	this study	127.7	43.96	3.01	633	0.6421	493	0.794434	0	10	60	5.51667	56.67	51.3967	Temperate	Natural	Inceptisols
19	Study site	this study	127.7	43.96	3.01	633	0.6421	493	0.794434	0	10	60	4.94667	28.31	9.98333	Temperate	Plantation	Inceptisols
20	Study site	this study	128.41	44.41	1.16	640	0.6737	788	0.554768	0	10	69	4.89333	60.88	37.99	Temperate	Natural	Inceptisols
21	Study site	this study	128.41	44.41	1.16	640	0.6737	788	0.554768	0	10	69	5.46333	57.1233	33.6067	Temperate	Natural	Inceptisols
22	Study site	this study	128.41	44.41	1.16	640	0.6737	788	0.554768	0	10	69	4.88	53.5767	24.08	Temperate	Plantation	Inceptisols
23	Study site	this study	129.01	45.67	2.94	578	0.5799	200	0.56518	0	10	60	6	65.89	24.3467	Temperate	Natural	Mollisols
24	Study site	this study	129.01	45.67	2.94	578	0.5799	200	0.56518	0	10	60	5.32667	45.1567	18.9833	Temperate	Natural	Mollisols
25	Study site	this study	129.01	45.67	2.94	578	0.5799	200	0.56518	0	10	60	5.28667	38.7567	8.08333	Temperate	Plantation	Mollisols
26	Study site	this study	127.81	41.85	1.3	769	0.89	1067	0.640407	0	10	60	4.84	26.7033	25.2033	Temperate	Natural	Inceptisols
27	Study site	this study	127.81	41.85	1.3	769	0.89	1067	0.640407	0	10	60	4.74667	26.0867	32.8633	Temperate	Natural	Inceptisols
28	Study site	this study	127.81	41.85	1.3	769	0.89	1067	0.640407	0	10	60	5.06333	41.0167	20.6633	Temperate	Plantation	Inceptisols
29	Study site	this study	128	42.56	3.19	672	0.7238	652	0.606459	0	10	72	5.01667	48.3867	27.67	Temperate	Natural	Alfisols
30	Study site	this study	128	42.56	3.19	672	0.7238	652	0.606459	0	10	72	5.05	55.4233	32.1767	Temperate	Natural	Alfisols
31	Study site	this study	128	42.56	3.19	672	0.7238	652	0.606459	0	10	72	5.03667	45.87	32.47	Temperate	Plantation	Alfisols
32	Study site	this study	129.21	48.11	0.63	616	0.6515	286	0.507211	0	10	69	4.97	49.2367	104.73	Temperate	Natural	Inceptisols
33	Study site	this study	129.21	48.11	0.63	616	0.6515	286	0.507211	0	10	69	5.59333	51.6833	39.25	Temperate	Natural	Inceptisols
34	Study site	this study	129.21	48.11	0.63	616	0.6515	286	0.507211	0	10	69	5.26333	38.24	10.85	Temperate	Plantation	Inceptisols
35	Study site	this study	126.81	49.5	-1	554	0.6164	577	0.485036	0	10	69	4.94333	46.4033	31.3433	Temperate	Natural	Inceptisols
36	Study site	this study	126.81	49.5	-1	554	0.6164	577	0.485036	0	10	69	4.85667	47.93	68.7367	Temperate	Natural	Inceptisols
37	Study site	this study	126.81	49.5	-1	554	0.6164	577	0.485036	0	10	69	4.94	49.37	24.5333	Temperate	Natural	Inceptisols
38	Study site	this study	126.81	49.5	-1	554	0.6164	577	0.485036	0	10	69	5.50333	36.7833	18.88	Temperate	Plantation	Inceptisols
39	Study site	this study	127.79	48.71	-0.25	566	0.6137	461	0.54474	0	10	69	5.51667	50.1667	46.2467	Temperate	Natural	Alfisols
40	Study site	this study	127.79	48.71	-0.25	566	0.6137	461	0.54474	0	10	69	5.1	49.2	28.83	Temperate	Natural	Alfisols
41	Study site	this study	127.79	48.71	-0.25	566	0.6137	461	0.54474	0	10	69	5.04333	53.7467	18.78	Temperate	Plantation	Alfisols
42	Study site	this study	96.7785	29.5667	5.17	736	0.8503	4362	0.153107	0	10	50	6.43	18.7509	6.8524	Temperate	Natural	Gelisols
43	Study site	this study	96.7799	29.53	8.5	1310	0.7732	4175	0.145511	0	10	50	6.41333	38.973	37.137	Temperate	Natural	Gelisols
44	Study site	this study	97.105	29.3292	4.12	783	0.9615	4199	0.142827	0	10	50	5.75	30.6657	86.5676	Temperate	Natural	Gelisols
45	Study site	this study	97.1221	29.322	5.76	1009	0.9181	4115	0.184931	0	10	69	5.74667	18.8082	11.2551	Temperate	Natural	Gelisols
46	Study site	this study	94.6387	29.6187	1.4	435	0.8153	4438	0.226859	0	10	50	5.76	39.6626	33.6274	Temperate	Natural	Inceptisols
47	Study site	this study	94.5982	29.5905	1.4	435	0.7303	4179	0.420233	0	10	69	4.73	34.5503	12.4997	Temperate	Natural	Inceptisols
48	Study site	this study	92.6529	29.822	0.77	399	0.3798	4388	0.209232	0	10	50	5.93	27.7249	5.21843	Temperate	Natural	Gelisols
49	Study site	this study	92.6535	29.8238	1.14	401	0.3798	4345	0.213636	0	10	50	7.26	20.5571	37.5029	Temperate	Natural	Gelisols
50	Study site	this study	93.4851	28.6999	-0.16	422	0.5108	4457	0.360452	0	10	37	4.49667	33.0956	93.271	Temperate	Natural	Inceptisols
51	Study site	this study	93.5024	28.7615	1.43	434	0.4477	4170	0.52411	0	10	50	3.88	32.2747	171.359	Temperate	Natural	Inceptisols
52	Study site	this study	93.2925	28.7399	-0.02	627	0.4337	4302	0.297598	0	10	50	6.18	15.359	73.1877	Temperate	Natural	Inceptisols
53	Study site	this study	93.3252	28.7391	1.81	631	0.4284	4107	0.356003	0	10	50	4.24333	22.6548	26.0552	Temperate	Natural	Inceptisols
54	Study site	this study	87.3518	28.091	-0.03	664	0.6514	3810	0.227534	0	10	39	6.01333	10.4637	11.1163	Temperate	Natural	Gelisols
55	Study site	this study	87.3539	28.0924	1.41	682	0.8079	3799	0.273631	0	10	39	4.51333	16.7685	23.1015	Temperate	Natural	Gelisols
56	Study site	this study	89.0332	27.5823	0.1	691	0.4396	3904	0.380576	0	10	50	5.56333	22.6297	63.7469	Temperate	Natural	Inceptisols
57	Study site	this study	89.0038	27.5539	0.61	699	0.4877	3560	0.496653	0	10	69	4.68667	20.3983	31.7384	Temperate	Natural	Ultisols
58	Study site	this study	95.6756	29.739	4.1	644	0.9067	3463	0.387846	0	10	53	4.21	35.1053	107.861	Temperate	Natural	Inceptisols
59	Study site	this study	95.666	29.73	5.2	674	0.8921	3319	0.542655	0	10	69	5.19333	22.3828	115.584	Temperate	Natural	Inceptisols
60	Study site	this study	95.5679	29.7028	10	674	0.8646	2753	0.596417	0	10	69	4.61333	40.5836	56.8797	Temperate	Natural	Inceptisols
61	Study site	this study	95.5198	29.6966	14	674	0.8698	2449	0.650091	0	10	69	4.32	5.55206	78.3079	Temperate	Natural	Inceptisols
62	Study site	this study	95.3523	29.3334	17	1559	1.0712	1555	0.887344	0	10	60	5.07667	10.8045	14.9689	Temperate	Natural	Entisols
63	Study site	this study	95.1757	29.2424	20	1789	1.2617	937	0.886618	0	10	65	6.35333	16.7816	12.135	Temperate	Natural	Entisols
64	Study site	this study	127.5	45.3333	3.1	700	0.57	432	0.656004	0	10	70.2001	6.14	17.4552	9.20479	Temperate	Plantation	Mollisols
65	Study site	this study	127.5	45.3333	3.1	700	0.57	432	0.656004	0	10	70.2001	6.14	11.0333	5.58674	Temperate	Plantation	Mollisols
66	Study site	this study	127.5	45.3333	3.1	700	0.57	432	0.656004	0	10	70.2001	6.14	19.7133	6.48334	Temperate	Plantation	Mollisols
67	Study site	this study	127.5	45.3333	3.1	700	0.57	432	0.656004	0	10	70.2001	6.14	13.7522	3.66442	Temperate	Plantation	Mollisols
68	Study site	this study	127.5	45.3333	3.1	700	0.57	432	0.656004	0	10	70.2001	6.14	16.134	6.656	Temperate	Plantation	Mollisols
69	Study site	this study	127.5	45.3333	3.1	700	0.57	432	0.656004	0	10	70.2001	6.14	18.249	5.99098	Temperate	Plantation	Mollisols
70	Study site	this study	127.5	45.3333	3.1	700	0.57	432	0.656004	0	10	70.2001	6.14	17.123	7.22698	Temperate	Plantation	Mollisols
71	Study site	this study	127.5	45.3333	3.1	700	0.57	432	0.656004	0	10	70.2001	6.14	19.1822	4.62117	Temperate	Plantation	Mollisols
72	Study site	this study	127.5	45.3333	3.1	700	0.57	432	0.656004	0	10	70.2001	6.14	18.4421	6.30457	Temperate	Plantation	Mollisols
73	Study site	this study	127.5	45.3333	3.1	700	0.57	432	0.656004	0	10	70.2001	6.14	22.3355	8.12453	Temperate	Plantation	Mollisols
74	Study site	this study	127.5	45.3333	3.1	700	0.57	432	0.656004	0	10	70.2001	6.14	18.9068	8.46656	Temperate	Plantation	Mollisols
75	Study site	this study	127.5	45.3333	3.1	700	0.57	432	0.656004	0	10	70.2001	6.14	13.5551	5.99492	Temperate	Plantation	Mollisols
76	Study site	this study	127.5	45.3333	3.1	700	0.57	432	0.656004	0	10	70.2001	6.14	17.1215	7.53519	Temperate	Plantation	Mollisols
77	Study site	this study	127.5	45.3333	3.1	700	0.57	432	0.656004	0	10	70.2001	6.14	17.1443	6.89902	Temperate	Plantation	Mollisols
78	Study site	this study	127.5	45.3333	3.1	700	0.57	432	0.656004	0	10	70.2001	6.14	14.026	7.07399	Temperate	Plantation	Mollisols
79	Study site	this study	127.5	45.3333	3.1	700	0.57	432	0.656004	0	10	70.2001	6.14	16.3776	10.2457	Temperate	Plantation	Mollisols
80	Study site	this study	127.5	45.3333	3.1	700	0.57	432	0.656004	0	10	70.2001	6.14	15.5078	14.5856	Temperate	Plantation	Mollisols
81	Study site	this study	127.5	45.3333	3.1	700	0.57	432	0.656004	0	10	70.2001	6.14	11.1001	14.3632	Temperate	Plantation	Mollisols
82	Study site	this study	112.11	35.6513	10.3042	574	0.4243	1016	0.409772	0	10	64.1658	8	4.40457	3.52377	Temperate	Natural	Entisols
83	Study site	this study	112.11	35.6513	10.3042	574	0.4243	1016	0.409772	10	20	64.7204	8	7.23265	1.22126	Temperate	Natural	Entisols
84	Study site	this study	113.47	36.4959	9.375	617	0.4452	1107.76	0.379785	0	10	97.0606	8	3.94749	2.51846	Temperate	Natural	Entisols
85	Study site	this study	113.47	36.4959	9.375	617	0.4452	1107.76	0.379785	10	20	97.3776	8	6.6511	0.89646	Temperate	Natural	Entisols
86	Study site	this study	113.326	36.9801	7.2375	597	0.458	1358.59	0.40939	0	10	71.1267	8	8.27331	9.16424	Temperate	Natural	Entisols
87	Study site	this study	113.326	36.9801	7.2375	597	0.458	1358.59	0.40939	10	20	72.3585	8	8.81459	7.20304	Temperate	Natural	Entisols
88	Study site	this study	113.703	38.8189	6.25417	442	0.3358	1174.84	0.483535	0	10	72.991	8.2	7.55872	2.81001	Temperate	Natural	Inceptisols
89	Study site	this study	113.703	38.8189	6.25417	442	0.3358	1174.84	0.483535	10	20	68.242	8.2	11.905	2.39308	Temperate	Natural	Inceptisols
90	Study site	this study	108.729	35.3706	8.35417	575	0.5051	1318.91	0.532484	0	10	88.7701	8.2	9.41001	8.20247	Temperate	Natural	Inceptisols
91	Study site	this study	108.729	35.3706	8.35417	575	0.5051	1318.91	0.532484	10	20	91.1958	8.2	6.80561	2.3147	Temperate	Natural	Inceptisols
92	Study site	this study	108.81	36.0621	9.51667	518	0.4136	1054.58	0.489527	0	10	78.5603	7.9	7.65636	4.4015	Temperate	Natural	Inceptisols
93	Study site	this study	108.81	36.0621	9.51667	518	0.4136	1054.58	0.489527	10	20	58.7234	7.9	4.92967	2.70579	Temperate	Natural	Inceptisols
94	Study site	this study	109.904	35.7675	7.84583	528	0.4419	1428.83	0.505119	0	10	91.7117	8	10.9178	5.1017	Temperate	Natural	Entisols
95	Study site	this study	109.904	35.7675	7.84583	528	0.4419	1428.83	0.505119	10	20	92.6586	8	8.50324	0.840848	Temperate	Natural	Entisols
96	Study site	this study	107.168	34.877	9.8125	614	0.5455	1233.8	0.54782	0	10	92.5622	8	10.6876	6.87336	Temperate	Natural	Inceptisols
97	Study site	this study	107.168	34.877	9.8125	614	0.5455	1233.8	0.54782	10	20	98.1889	8	4.96735	1.71514	Temperate	Natural	Inceptisols
98	Study site	this study	106.145	35.9	4.59167	484	0.5066	2167.98	0.467834	0	10	80.7397	7.4	23.9237	10.9165	Temperate	Natural	Inceptisols
99	Study site	this study	106.145	35.9	4.59167	484	0.5066	2167.98	0.467834	10	20	89.8611	7.4	20.9696	6.70456	Temperate	Natural	Inceptisols
100	Study site	this study	105.553	36.5012	4.13333	359	0.348	2390.51	0.442787	0	10	82.9383	6.7	11.1097	18.6144	Temperate	Natural	Inceptisols
101	Study site	this study	105.553	36.5012	4.13333	359	0.348	2390.51	0.442787	10	20	75.2028	6.7	11.7324	12.5595	Temperate	Natural	Inceptisols
102	Study site	this study	117.942	40.3838	9.625	547	0.3944	410	0.438675	0	10	45.8904	6.9	13.5142	45.434	Temperate	Natural	Entisols
103	Study site	this study	117.942	40.3838	9.625	547	0.3944	410	0.438675	10	20	48.9552	6.9	16.0491	25.3946	Temperate	Natural	Entisols
104	Study site	this study	116.11	41.6233	1.65833	453	0.3791	1650	0.384248	0	10	43.2045	8	8.26371	12.3948	Temperate	Natural	Inceptisols
105	Study site	this study	116.11	41.6233	1.65833	453	0.3791	1650	0.384248	10	20	46.7521	8	15.3586	10.5605	Temperate	Natural	Inceptisols
106	Study site	this study	118.805	44.2947	2.2125	389	0.3104	1204	0.384512	0	10	59.2466	7.2	11.4046	10.4182	Temperate	Natural	Inceptisols
107	Study site	this study	118.805	44.2947	2.2125	389	0.3104	1204	0.384512	10	20	60.4451	7.2	9.6208	5.4171	Temperate	Natural	Inceptisols
108	Study site	this study	117.652	43.3227	1.06667	396	0.3397	1412	0.41678	0	10	49.7691	7.2	8.99861	38.6515	Temperate	Natural	Inceptisols
109	Study site	this study	117.652	43.3227	1.06667	396	0.3397	1412	0.41678	10	20	63.4738	7.2	18.8499	26.8961	Temperate	Natural	Inceptisols
110	Study site	this study	120.294	44.9987	3.125	397	0.3072	720	0.389481	0	10	68.9171	6.6	8.38478	5.64786	Temperate	Natural	Inceptisols
111	Study site	this study	120.294	44.9987	3.125	397	0.3072	720	0.389481	10	20	67.2998	6.6	4.35412	1.27734	Temperate	Natural	Inceptisols
112	Study site	this study	124.619	49.7895	-0.379167	500	0.5139	342	0.451504	0	10	59.9186	6	19.2007	42.5977	Temperate	Natural	Inceptisols
113	Study site	this study	124.619	49.7895	-0.379167	500	0.5139	342	0.451504	10	20	85.0686	6	10.2137	4.23772	Temperate	Natural	Inceptisols
114	Study site	this study	122.299	48.3477	0.825	454	0.4512	454	0.511519	0	10	93.5791	6.7	19.5973	4.89732	Temperate	Natural	Inceptisols
115	Study site	this study	122.299	48.3477	0.825	454	0.4512	454	0.511519	10	20	89.2533	6.7	11.0861	3.24985	Temperate	Natural	Inceptisols
116	Study site	this study	122.357	47.5389	2.66667	434	0.3784	385	0.397873	0	10	49.7455	6	11.3887	48.2771	Temperate	Natural	Inceptisols
117	Study site	this study	122.357	47.5389	2.66667	434	0.3784	385	0.397873	10	20	58.5466	6	9.21708	11.5379	Temperate	Natural	Inceptisols
118	Study site	this study	128.538	46.6722	1.54583	614	0.6405	360	0.499775	0	10	73.0616	6	23.5466	29.6059	Temperate	Natural	Inceptisols
119	Study site	this study	128.538	46.6722	1.54583	614	0.6405	360	0.499775	10	20	84.7749	6	13.4811	6.75938	Temperate	Natural	Inceptisols
120	Study site	this study	131.776	45.5235	3.78333	564	0.5472	277	0.460775	0	10	66.6625	6	17.1737	30.0931	Temperate	Natural	Mollisols
121	Study site	this study	131.776	45.5235	3.78333	564	0.5472	277	0.460775	10	20	68.7234	6	10.8782	6.19745	Temperate	Natural	Mollisols
122	Study site	this study	129.023	43.9044	2.95417	581	0.6027	551	0.767874	0	10	39.0819	6	36.4704	76.259	Temperate	Natural	Inceptisols
123	Study site	this study	129.023	43.9044	2.95417	581	0.6027	551	0.767874	10	20	49.7923	6	13.5907	38.28	Temperate	Natural	Inceptisols
124	Study site	this study	128.206	43.4497	2.95833	631	0.6437	756	0.509167	0	10	63.0248	6	28.0959	43.0263	Temperate	Natural	Inceptisols
125	Study site	this study	128.206	43.4497	2.95833	631	0.6437	756	0.509167	10	20	86.7793	6	25.8359	7.89271	Temperate	Natural	Inceptisols
126	Study site	this study	125.725	41.5926	4.95833	906	0.8998	410	0.539114	0	10	63.9578	6	18.8485	18.104	Temperate	Natural	Mollisols
127	Study site	this study	125.725	41.5926	4.95833	906	0.8998	410	0.539114	10	20	67.1299	6	7.28337	4.18808	Temperate	Natural	Mollisols
128	Study site	this study	125.134	41.1006	4.25417	986	0.9647	308	0.666601	0	10	51.4426	6	14.0589	62.9932	Temperate	Natural	Mollisols
129	Study site	this study	125.134	41.1006	4.25417	986	0.9647	308	0.666601	10	20	72.7667	6	12.878	16.4355	Temperate	Natural	Mollisols
130	Study site	this study	109.349	36.8715	9.1875	485	0.3439	1259.3	0.32809	0	10	64.93	8	5.66485	6.1497	Temperate	Plantation	Inceptisols
131	Study site	this study	108.977	37.2314	8.39167	437	0.3092	1393.8	0.329225	0	10	51.0437	8	0.887797	3.20315	Temperate	Plantation	Inceptisols
132	Study site	this study	109.045	37.8255	8.94583	388	0.2598	1157.1	0.224449	0	10	9.84498	8.2	1.02522	0.672343	Temperate	Plantation	Inceptisols
133	Study site	this study	111.534	39.4138	6.74583	411	0.2937	1061.3	0.225185	0	10	57.7516	8	4.01883	4.47279	Temperate	Plantation	Inceptisols
134	Study site	this study	111.534	39.4138	6.74583	411	0.2937	1061.3	0.225185	0	10	55.85	8	6.17941	2.33991	Temperate	Plantation	Inceptisols
135	Study site	this study	112.384	39.9764	4.68333	395	0.2938	1303.5	0.341605	0	10	62.4379	8.2	2.61765	12.0525	Temperate	Plantation	Inceptisols
136	Study site	this study	113.591	40.3572	4.97083	358	0.2648	1338.6	0.258033	0	10	60.8894	8.2	2.90251	9.21764	Temperate	Plantation	Inceptisols
137	Study site	this study	112.775	39.2149	6.74583	401	0.29	1071.3	0.277343	0	10	69.0416	8	3.01988	3.79653	Temperate	Plantation	Inceptisols
138	Study site	this study	111.877	38.9062	4.80833	460	0.3603	1538.3	0.334229	0	10	87.5274	8.2	1.33518	4.04071	Temperate	Plantation	Inceptisols
139	Study site	this study	111.324	37.9128	6.2375	491	0.3732	1390.4	0.44973	0	10	89.7597	8.2	2.82195	1.85084	Temperate	Plantation	Inceptisols
140	Study site	this study	111.179	36.9789	7.54583	509	0.3848	1351.8	0.300898	0	10	91.0182	8	3.09151	4.54985	Temperate	Plantation	Entisols
141	Study site	this study	110.136	36.8642	9.9125	483	0.3309	1029.5	0.30413	0	10	87.8057	8	1.59839	4.39683	Temperate	Plantation	Inceptisols
142	Study site	this study	109.722	35.8108	8.875	529	0.4241	1223.4	0.549733	0	10	95.7454	8	4.88294	8.89162	Temperate	Plantation	Inceptisols
143	Study site	this study	110.059	37.561	9.48333	461	0.3114	930.7	0.262762	0	10	79.1438	8	1.72446	1.69402	Temperate	Plantation	Inceptisols
144	Study site	this study	110.543	38.2756	9.27917	447	0.3016	940.6	0.223288	0	10	72.8698	8	2.40626	2.54999	Temperate	Plantation	Mollisols
145	Study site	this study	119.932	47.1868	-2.36667	427	0.457	988	0.436635	0	10	73.9281	7.6	9.90124	12.4562	Temperate	Plantation	Inceptisols
146	Study site	this study	107.916	34.5619	10.3333	656	0.5498	1063.1	0.404719	0	10	91.74	8	9.9955	9.20579	Temperate	Plantation	Inceptisols
147	Study site	this study	108.759	36.0517	9.13333	515	0.4199	1113	0.498594	0	10	83.81	5.9	3.86535	2.80466	Temperate	Plantation	Inceptisols
148	Study site	this study	109.053	35.3359	9.29167	577	0.4749	1045.8	0.469629	0	10	94.2033	8	4.6675	4.28394	Temperate	Plantation	Entisols
149	Study site	this study	108.979	37.2267	8.39167	437	0.3092	1369.3	0.309171	0	10	88.302	8	2.0917	1.811	Temperate	Plantation	Inceptisols
150	Study site	this study	108.976	37.2424	8.5375	438	0.309	1379.2	0.271014	0	10	80.1722	8	0.971459	1.91937	Temperate	Plantation	Inceptisols
151	Study site	this study	108.975	37.2653	8.175	434	0.3081	1391.7	0.271744	0	10	65.8273	8.2	0.688012	6.18436	Temperate	Plantation	Inceptisols
152	Study site	this study	108.942	37.3412	7.65417	421	0.2993	1509.2	0.262931	0	10	55.6373	8.2	0.982691	2.12085	Temperate	Plantation	Inceptisols
153	Study site	this study	108.791	37.6522	8.26667	392	0.2694	1300.9	0.218346	0	10	89.6353	6.9	2.75198	1.07162	Temperate	Plantation	Mollisols
154	Study site	this study	108.873	37.7163	8.07917	385	0.2624	1359.5	0.243622	0	10	84.5091	8	2.36554	1.51091	Temperate	Plantation	Inceptisols
155	Study site	this study	108.873	37.7165	8.07917	385	0.2624	1361.8	0.243622	0	10	75.4126	8	2.35046	1.66414	Temperate	Plantation	Inceptisols
156	Study site	this study	109.351	38.1133	8.975	376	0.246	1069.1	0.210968	0	10	12.5555	8.2	0.693356	1.54402	Temperate	Plantation	Inceptisols
157	Study site	this study	109.99	38.6178	7.73333	399	0.2671	1202.5	0.193175	0	10	23.0267	8	0.953332	1.77819	Temperate	Plantation	Inceptisols
158	Study site	this study	110.006	38.6193	7.82917	403	0.2704	1179.9	0.217883	0	10	65.5508	8	2.5814	2.34041	Temperate	Plantation	Inceptisols
159	Study site	this study	112.05	39.543	4.97917	426	0.3245	1376.9	0.290335	0	10	60.3356	8.2	2.05448	6.69476	Temperate	Plantation	Inceptisols
160	Study site	this study	113.096	40.2286	5.97083	374	0.2608	1194.5	0.270222	0	10	40.5353	8.2	1.20797	4.10029	Temperate	Plantation	Entisols
161	Study site	this study	113.1	40.2406	6.0375	374	0.2611	1180.3	0.288883	0	10	39.1904	8.5	2.52757	4.31965	Temperate	Plantation	Entisols
162	Study site	this study	112.777	39.2125	6.5875	401	0.2921	1173.6	0.276583	0	10	53.7714	8	1.95179	3.23299	Temperate	Plantation	Inceptisols
163	Study site	this study	112.777	39.2125	6.5875	401	0.2921	1172.4	0.27512	0	10	75.1207	8	1.74582	4.61925	Temperate	Plantation	Inceptisols
164	Study site	this study	112.323	39.0452	6.12083	435	0.3175	1338.3	0.262797	0	10	50.5471	8.2	2.39016	5.24429	Temperate	Plantation	Inceptisols
165	Study site	this study	112.323	39.0454	6.12083	435	0.3175	1349.6	0.262797	0	10	36.0844	8.2	2.68306	5.85437	Temperate	Plantation	Inceptisols
166	Study site	this study	111.104	38.4585	8.22917	479	0.33	1009.6	0.261837	0	10	82.0635	5.9	2.349	3.09353	Temperate	Plantation	Inceptisols
167	Study site	this study	111.124	37.4543	9.3375	492	0.3412	1019.2	0.279199	0	10	87.7201	7.9	3.13208	3.83593	Temperate	Plantation	Inceptisols
168	Study site	this study	110.912	36.6652	9.66667	494	0.3449	1030	0.359111	0	10	89.212	7.9	2.65046	2.26222	Temperate	Plantation	Inceptisols
169	Study site	this study	109.504	36.2737	9.22917	522	0.4011	1189	0.40124	0	10	92.3319	5.9	4.84832	5.30462	Temperate	Plantation	Inceptisols
170	Study site	this study	110.294	37.8528	8.62083	468	0.3181	1045.4	0.235643	0	10	79.1286	8	1.29191	3.08823	Temperate	Plantation	Inceptisols
171	Study site	this study	110.293	37.8623	8.6625	467	0.3176	1107.6	0.23001	0	10	78.742	8	1.02495	4.6346	Temperate	Plantation	Inceptisols
172	Study site	this study	109.896	37.1742	9.6625	476	0.3233	1026.9	0.297545	0	10	87.2719	8	1.8013	4.27935	Temperate	Plantation	Inceptisols
173	Study site	this study	107.741	35.249	9.48333	595	0.5068	1135.4	0.486709	0	10	75.6174	8	3.46135	7.56416	Temperate	Plantation	Inceptisols
174	Study site	this study	119.095	44.6303	1.8	390	0.3207	1058	0.2186	0	20	79.7209	6.1	36.5669	6.66254	Temperate	Natural	Inceptisols
175	Study site	this study	119.914	47.0721	-3.52917	455	0.5027	1279	0.1627	0	20	91.1635	5.39333	51.4902	6.82695	Temperate	Natural	Inceptisols
176	Study site	this study	121.495	50.8701	-4.3875	484	0.6086	760	0.3908	0	20	84.8552	5.12333	32.0375	21.0567	Boreal	Natural	Inceptisols
177	Study site	this study	121.874	51.6409	-4.725	493	0.6394	805	0.2188	0	20	77.4278	4.59333	36.9787	20.2477	Boreal	Natural	Gelisols
178	Study site	this study	122.557	52.4756	-4.57917	484	0.6243	626	0.3888	0	20	53.594	4.44	9.34018	26.2243	Boreal	Natural	Inceptisols
179	Study site	this study	122.342	53.3269	-4.475	459	0.5999	619	0.4547	0	20	73.0079	4.58333	10.4224	12.6068	Boreal	Natural	Inceptisols
180	Study site	this study	124.59	52.574	-3.02917	504	0.6171	471	0.2749	0	20	57.7528	6.26667	8.17916	10.0089	Boreal	Natural	Inceptisols
181	Study site	this study	124.356	51.6879	-2.93333	521	0.6292	595	0.3735	0	20	86.1136	5.02	25.9141	23.0631	Boreal	Natural	Inceptisols
182	Study site	this study	124.336	50.9175	-2.3625	521	0.6029	590	0.2965	0	20	78.2859	5.73667	19.4455	11.4807	Boreal	Natural	Inceptisols
183	Study site	this study	122.299	48.3477	0.825	454	0.4512	499	0.2725	0	20	85.9002	5.89667	26.1582	11.6027	Boreal	Natural	Inceptisols
184	Study site	this study	123.319	49.3206	-0.6125	503	0.5277	529	0.201	0	20	64.7874	6.09333	18.5715	8.73292	Boreal	Natural	Inceptisols
185	Study site	this study	121.711	47.6257	0.229167	458	0.4347	787	0.2279	0	20	91.9213	5.44333	16.8522	11.2148	Boreal	Natural	Inceptisols
186	Study site	this study	128.538	46.6722	1.54583	614	0.6405	358	0.2706	0	20	93.5832	4.89667	42.4878	12.1079	Temperate	Natural	Inceptisols
187	Study site	this study	132.075	45.8912	2.825	580	0.5855	328	0.4029	0	20	82.9539	5.5	22.5044	11.5006	Temperate	Natural	Inceptisols
188	Study site	this study	129.023	43.9044	2.95417	581	0.6027	529	0.394	0	20	92.7239	5.33667	64.4981	18.6064	Temperate	Natural	Inceptisols
189	Study site	this study	125.857	42.2771	4.32083	826	0.774	561	0.3782	0	20	43.7781	5.16667	10.3583	12.7132	Temperate	Natural	Alfisols
190	Study site	this study	125.134	41.1006	4.25417	986	0.9647	779	0.3613	0	20	83.0991	5.6	37.7089	19.883	Temperate	Natural	Mollisols
191	Study site	this study	124.254	40.1792	8.09583	970	0.8906	193	0.5414	0	20	73.0781	4.55667	31.0747	14.3857	Temperate	Natural	Inceptisols
192	Study site	this study	93.6784	43.3145	-0.7625	190	0.1914	2514	0.2531	0	20	96.4488	6.35333	22.0822	7.69072	Boreal	Natural	Inceptisols
193	Study site	this study	81.1685	44.4564	0.5	381	0.4211	1964	0.4353	0	20	77.7451	6.17667	52.5092	25.0663	Boreal	Natural	Inceptisols
194	Study site	this study	110.154	34.5307	12.1833	616	0.4612	795	0.4458	0	20	77.8489	7.51667	10.443	9.47048	Temperate	Natural	Inceptisols
195	Study site	this study	116.328	30.8334	14.3958	1542	1.2422	498	0.5363	0	20	62.9387	4.59333	13.7405	10.5799	(Sub)tropical	Natural	Entisols
196	Study site	this study	118.139	30.2381	15.6667	1526	1.2486	204	0.7421	0	20	48.6713	4.56667	7.06947	11.1907	(Sub)tropical	Natural	Ultisols
197	Study site	this study	118.132	28.8968	16.0375	1791	1.4427	419	0.522	0	20	94.6649	4.92	13.6822	11.0852	(Sub)tropical	Natural	Ultisols
198	Study site	this study	117.935	27.676	17.5917	1790	1.3671	400	0.51	0	20	68.3459	4.60333	8.30593	12.0477	(Sub)tropical	Natural	Ultisols
199	Study site	this study	119.949	26.8356	17.2125	1629	1.2906	384	0.7326	0	20	82.3384	4.3	10.389	15.6057	(Sub)tropical	Natural	Vertisols
200	Study site	this study	120.277	27.8307	17.6375	1512	1.1973	84	0.826	0	20	93.1156	4.36667	9.60979	13.887	(Sub)tropical	Natural	Ultisols
201	Study site	this study	120.847	28.3687	16	1519	1.2846	241	0.8819	0	20	81.6877	4.81	12.3059	13.6138	(Sub)tropical	Natural	Ultisols
202	Study site	this study	120.202	28.7759	16.65	1445	1.1513	209	0.7371	0	20	49.7217	4.50333	8.97294	14.3231	(Sub)tropical	Natural	Inceptisols
203	Study site	this study	119.616	30.3315	15.1042	1361	1.1696	227	0.6045	0	20	76.5731	4.48	11.383	13.1721	(Sub)tropical	Natural	Alfisols
204	Study site	this study	118.442	40.6052	9.3875	529	0.3831	289	0.3068	0	20	87.8131	5.85	8.00386	9.75475	Temperate	Natural	Entisols
205	Study site	this study	117.609	41.18	7.97917	478	0.3577	639	0.3596	0	20	68.1673	6.11667	7.31466	9.24558	Temperate	Natural	Inceptisols
206	Study site	this study	116.71	41.2548	6.54167	462	0.3427	883	0.2999	0	20	84.5559	6.19	19.2544	17.0819	Temperate	Natural	Inceptisols
207	Study site	this study	115.654	40.5426	6.17917	463	0.3316	1225	0.3306	0	20	86.3707	6.86667	17.0009	14.4289	Temperate	Natural	Inceptisols
208	Study site	this study	115.419	40.0236	6.1125	490	0.3542	1280	0.2423	0	20	66.6569	6.77667	7.01084	10.9708	Temperate	Natural	Inceptisols
209	Study site	this study	114.749	39.3261	8.52083	450	0.3128	809	0.2702	0	20	81.5187	7.35667	6.1607	13.0412	Temperate	Natural	Inceptisols
210	Study site	this study	113.655	39.0814	0.904167	562	0.6214	2041	0.1815	0	20	76.8166	6.25333	21.6922	24.3994	Temperate	Natural	Inceptisols
211	Study site	this study	111.906	38.3938	6.2375	455	0.3347	1408	0.2338	0	20	69.6928	8.40333	3.74398	6.6245	Temperate	Natural	Inceptisols
212	Study site	this study	113.327	37.0818	8.16667	570	0.4198	1170	0.2635	0	20	68.1404	7.65333	6.69051	8.86745	Temperate	Natural	Entisols
213	Study site	this study	112.265	36.1377	10.0375	545	0.394	953	0.3192	0	20	91.312	8.01	7.11196	6.67275	Temperate	Natural	Inceptisols
214	Study site	this study	109.535	31.874	12.4875	1125	1.0548	1096	0.4094	0	20	83.042	7.78667	15.9652	6.72233	(Sub)tropical	Natural	Entisols
215	Study site	this study	109.485	30.6358	10.4833	1423	1.481	1697	0.4211	0	20	97.1192	4.32667	60.5135	7.22656	(Sub)tropical	Natural	Entisols
216	Study site	this study	109.527	29.4124	13.8667	1483	1.4352	1022	0.4983	0	20	92.7704	5.1	18.5303	14.1757	(Sub)tropical	Natural	Ultisols
217	Study site	this study	109.958	27.3959	16.4917	1289	1.1599	396	0.6482	0	20	81.3427	4.30667	9.04155	6.2538	(Sub)tropical	Natural	Inceptisols
218	Study site	this study	110.225	25.6191	17.5167	1687	1.4636	389	0.4976	0	20	78.1563	4.03333	14.6001	11.3981	(Sub)tropical	Natural	Ultisols
219	Study site	this study	108.627	23.0598	20.7833	1572	1.131	210	0.567	0	20	49.4948	4.41333	6.16928	9.95413	(Sub)tropical	Natural	Inceptisols
220	Study site	this study	111.569	24.5817	17.975	1617	1.401	537	0.5128	0	20	78.4122	4.3	18.4304	14.0799	(Sub)tropical	Natural	Ultisols
221	Study site	this study	113.842	25.4335	16.7917	1587	1.3933	636	0.4415	0	20	54.7576	4.58	11.6145	9.68053	(Sub)tropical	Natural	Ultisols
222	Study site	this study	116.285	24.2239	18.2083	1672	1.3235	669	1.1796	0	20	73.3678	4.36	10.8927	10.4681	(Sub)tropical	Natural	Entisols
223	Study site	this study	117.478	26.1714	19.3208	1539	1.1333	292	0.4053	0	20	92.2167	3.88	18.1786	7.73977	(Sub)tropical	Natural	Ultisols
224	Study site	this study	114.253	28.5601	15.2667	1597	1.339	499	0.5929	0	20	90.9119	4.16667	14.7845	9.17886	(Sub)tropical	Natural	Ultisols
225	Study site	this study	111.036	33.3383	14.7417	827	0.6196	668	0.5011	0	20	69.3538	5.84333	6.2523	6.28648	(Sub)tropical	Natural	Entisols
226	Study site	this study	102.393	29.0215	10.65	955	0.9022	2231	1.0129	0	20	74.2564	4.13667	47.2079	17.5278	(Sub)tropical	Natural	Entisols
227	Study site	this study	99.7372	27.7267	5.45	728	0.7199	3508	0.8668	0	20	87.9559	4.40667	12.461	20.876	Temperate	Natural	Inceptisols
228	Study site	this study	100.345	24.8066	18.7292	951	0.6647	1453	0.9273	0	20	83.3082	5.60333	6.62443	5.95781	(Sub)tropical	Natural	Ultisols
229	Study site	this study	100.199	22.0898	18.125	1517	1.0497	1699	1.3494	0	20	63.4867	5.08	39.5788	19.163	(Sub)tropical	Natural	Ultisols
230	Study site	this study	100.912	22.0342	20.75	1598	1.0675	1063	1.3511	0	20	78.1162	5.01667	5.96301	8.27423	(Sub)tropical	Natural	Ultisols
231	Study site	this study	101.44	21.6352	20.2417	1642	1.1418	1165	1.333	0	20	85.7869	4.15	15.7627	6.93954	(Sub)tropical	Natural	Ultisols
232	Study site	this study	101.776	23.1271	21.0125	1355	0.96	770	0.8845	0	20	86.4888	9.09333	9.44611	10.0288	(Sub)tropical	Natural	Ultisols
233	Study site	this study	105.595	23.6228	19.6125	1299	1.0244	807	0.9007	0	20	89.6448	8.90667	17.202	9.89146	(Sub)tropical	Natural	Entisols
234	Study site	this study	106.565	24.1228	19.6583	1316	1.049	656	1.2497	0	20	97.5087	8.28333	14.5588	8.66808	(Sub)tropical	Natural	Inceptisols
235	Study site	this study	106.591	26.1042	15.3458	1169	1.0614	1105	0.5707	0	20	96.2541	5.75	23.8058	11.8724	(Sub)tropical	Natural	Entisols
236	Study site	this study	105.208	27.2309	12.05	1035	1.0355	1804	0.6381	0	20	93.9214	4.45667	15.8769	7.4702	(Sub)tropical	Natural	Entisols
237	Study site	this study	104.091	28.3637	12.2375	945	0.9589	1433	0.8202	0	20	78.027	4.80667	11.8768	20.228	(Sub)tropical	Natural	Entisols
238	Study site	this study	103.024	29.9434	15.4	1405	1.2892	1011	0.6713	0	20	87.1668	5.78333	30.3072	15.4468	(Sub)tropical	Natural	Ultisols
239	Study site	this study	105.861	32.5227	14.2625	881	0.8253	950	0.6811	0	20	94.1189	5.17333	10.5616	6.92423	(Sub)tropical	Natural	Ultisols
240	Study site	this study	107.465	31.4299	16.7042	1171	1.0852	443	0.5542	0	20	78.8006	5.73	9.65026	7.24279	(Sub)tropical	Natural	Inceptisols
241	Study site	this study	102.946	31.331	3.4875	740	1.0762	3413	0.6081	0	20	63.1903	5.67	22.5575	27.7474	(Sub)tropical	Natural	Inceptisols
242	Study site	this study	102.429	31.8574	2.90833	701	0.8195	3705	0.7126	0	20	92.8032	5.57333	19.9799	17.6606	Temperate	Natural	Entisols
243	Study site	this study	100.571	31.4231	4.94583	643	0.5709	3535	0.3216	0	20	90.3498	6.01	21.3715	14.3186	Temperate	Natural	Inceptisols
244	Study site	this study	94.6054	29.5899	0.716667	629	0.7708	4375	0.2647	0	20	82.6671	4.58333	45.6727	10.8045	Boreal	Natural	Inceptisols
245	Study site	this study	95.8821	29.8	7.68333	842	0.7533	2941	0.3985	0	20	47.4508	5.91	6.40534	10.4509	Temperate	Natural	Gelisols
246	Study site	this study	98.8152	29.7145	4.7125	600	0.5027	3579	0.6073	0	20	70.3626	4.61333	11.9125	9.12561	Temperate	Natural	Entisols
247	Study site	this study	97.4734	28.6496	5.43333	901	0.8449	3398	0.6351	0	20	53.5355	6.23667	9.08143	32.5567	Temperate	Natural	Gelisols
248	Study site	this study	109.912	35.7561	7.25417	527	0.4483	1626	0.2177	0	20	89.179	7.75	22.2648	9.90013	Temperate	Natural	Entisols
249	Literature site	Fang, X.-M., Zhang, X.-L., Chen, F.-S., et al. “Phosphorus addition alters the response of soil organic carbon decomposition to nitrogen deposition in a subtropical forest” Soil Biology and Biochemistry, 133, : 119–128, 2019 https://doi.org/10.1016/j.soilbio.2019.03.005	115.067	26.7	17.9	1600	1.2051	130	0.675092	0	10	79.8642	4.32	12.56	7.75	(Sub)tropical	Plantation	Ultisols
250	Literature site	Fang, X.-M., Zhang, X.-L., Chen, F.-S., et al. “Phosphorus addition alters the response of soil organic carbon decomposition to nitrogen deposition in a subtropical forest” Soil Biology and Biochemistry, 133, : 119–128, 2019 https://doi.org/10.1016/j.soilbio.2019.03.005	115.067	26.7	17.9	1600	1.2051	130	0.675092	0	10	80.8549	4.42	12.18	6.44	(Sub)tropical	Plantation	Ultisols
251	Literature site	Luan, J., Xiang, C., Liu, S., Luo, Z., Gong, Y., Zhu, X. “Assessments of the impacts of Chinese fir plantation and natural regenerated forest on soil organic matter quality at Longmen mountain, Sichuan, China” Geoderma, 156, (3–4), : 228–236, 2010 https://doi.org/10.1016/j.geoderma.2010.02.021	104.317	32.2	11	1187	0.8981	1902	0.867804	0	10	62.8002	4.8	81.2	31.39	(Sub)tropical	Natural	Entisols
252	Literature site	Luan, J., Xiang, C., Liu, S., Luo, Z., Gong, Y., Zhu, X. “Assessments of the impacts of Chinese fir plantation and natural regenerated forest on soil organic matter quality at Longmen mountain, Sichuan, China” Geoderma, 156, (3–4), : 228–236, 2010 https://doi.org/10.1016/j.geoderma.2010.02.021	104.317	32.2	11	1187	0.8981	1902	0.867804	10	20	65.1299	5.3	35.51	5.85	(Sub)tropical	Plantation	Entisols
253	Literature site	Luan, J., Xiang, C., Liu, S., Luo, Z., Gong, Y., Zhu, X. “Assessments of the impacts of Chinese fir plantation and natural regenerated forest on soil organic matter quality at Longmen mountain, Sichuan, China” Geoderma, 156, (3–4), : 228–236, 2010 https://doi.org/10.1016/j.geoderma.2010.02.021	104.317	32.2	11	1187	0.8981	1902	0.867804	10	20	65.1299	5.1	29.11	4.34	(Sub)tropical	Natural	Entisols
254	Literature site	Luan, J., Xiang, C., Liu, S., Luo, Z., Gong, Y., Zhu, X. “Assessments of the impacts of Chinese fir plantation and natural regenerated forest on soil organic matter quality at Longmen mountain, Sichuan, China” Geoderma, 156, (3–4), : 228–236, 2010 https://doi.org/10.1016/j.geoderma.2010.02.021	104.317	32.2	11	1187	0.8981	1902	0.867804	10	20	65.1299	4.8	40.8	8.96	(Sub)tropical	Natural	Entisols
255	Literature site	Tian, Q., Wang, D,.Li, D., et al. “Variation of soil carbon accumulation across a topographic gradient in a humid subtropical mountain forest” Biogeochemistry, 149, (3), : 337–354, 2020 https://doi.org/10.1007/s10533-020-00679-2	110.087	29.7673	10.7	2100	1.5664	1415	0.735931	0	10	79.1	4.5	56.3	15.1	(Sub)tropical	Natural	Ultisols
256	Literature site	Tian, Q., Wang, D,.Li, D., et al. “Variation of soil carbon accumulation across a topographic gradient in a humid subtropical mountain forest” Biogeochemistry, 149, (3), : 337–354, 2020 https://doi.org/10.1007/s10533-020-00679-2	110.087	29.7673	10.7	2100	1.5664	1415	0.735931	10	20	83.5	4.7	41.4	7.1	(Sub)tropical	Natural	Ultisols
257	Literature site	Tian, Q., Wang, D,.Li, D., et al. “Variation of soil carbon accumulation across a topographic gradient in a humid subtropical mountain forest” Biogeochemistry, 149, (3), : 337–354, 2020 https://doi.org/10.1007/s10533-020-00679-2	110.087	29.7673	10.7	2100	1.5664	1415	0.735931	0	10	80.1	4.6	57.2	14.4	(Sub)tropical	Natural	Ultisols
258	Literature site	Tian, Q., Wang, D,.Li, D., et al. “Variation of soil carbon accumulation across a topographic gradient in a humid subtropical mountain forest” Biogeochemistry, 149, (3), : 337–354, 2020 https://doi.org/10.1007/s10533-020-00679-2	110.087	29.7673	10.7	2100	1.5664	1415	0.735931	10	20	83.9	4.8	39.2	5.4	(Sub)tropical	Natural	Ultisols
259	Literature site	Tian, Q., Wang, D,.Li, D., et al. “Variation of soil carbon accumulation across a topographic gradient in a humid subtropical mountain forest” Biogeochemistry, 149, (3), : 337–354, 2020 https://doi.org/10.1007/s10533-020-00679-2	110.087	29.7673	10.7	2100	1.5664	1415	0.735931	0	10	82.2	4.7	53.2	9.2	(Sub)tropical	Natural	Ultisols
260	Literature site	Tian, Q., Wang, D,.Li, D., et al. “Variation of soil carbon accumulation across a topographic gradient in a humid subtropical mountain forest” Biogeochemistry, 149, (3), : 337–354, 2020 https://doi.org/10.1007/s10533-020-00679-2	110.087	29.7673	10.7	2100	1.5664	1415	0.735931	10	20	83.9	4.9	38.9	4.1	(Sub)tropical	Natural	Ultisols
261	Literature site	Tian, Q., Wang, D,.Li, D., et al. “Variation of soil carbon accumulation across a topographic gradient in a humid subtropical mountain forest” Biogeochemistry, 149, (3), : 337–354, 2020 https://doi.org/10.1007/s10533-020-00679-2	110.087	29.7673	10.7	2100	1.5664	1415	0.735931	0	10	80.9	4.9	53.7	8.6	(Sub)tropical	Natural	Ultisols
262	Literature site	Tian, Q., Wang, D,.Li, D., et al. “Variation of soil carbon accumulation across a topographic gradient in a humid subtropical mountain forest” Biogeochemistry, 149, (3), : 337–354, 2020 https://doi.org/10.1007/s10533-020-00679-2	110.087	29.7673	10.7	2100	1.5664	1415	0.735931	10	20	83.6	5.1	35.6	3.2	(Sub)tropical	Natural	Ultisols
263	Literature site	Chen, J., Xiao, W., Zheng, C., Zhu, B. “Nitrogen addition has contrasting effects on particulate and mineral-associated soil organic carbon in a subtropical forest” Soil Biology and Biochemistry, 142, : 107708, 2020 https://doi.org/10.1016/j.soilbio.2020.107708	117.75	27.7	17.5	1900	1.6924	860	0.755988	0	10	56	5.29	15.88	10.22	(Sub)tropical	Natural	Alfisols
264	Literature site	Wang, Y., Liu, X., Yan, Q., Hu, Y. “Impacts of slash burning on soil carbon pools vary with slope position in a pine plantation in subtropical China” CATENA, 183, : 104212, 2019 https://doi.org/10.1016/j.catena.2019.104212	118.1	26.55	19.4	1817	1.2071	200	0.543453	0	20	59.0699	4.21	8.97	12.92	(Sub)tropical	Plantation	Ultisols
265	Literature site	Wang, Y., Liu, X., Yan, Q., Hu, Y. “Impacts of slash burning on soil carbon pools vary with slope position in a pine plantation in subtropical China” CATENA, 183, : 104212, 2019 https://doi.org/10.1016/j.catena.2019.104212	118.1	26.55	19.4	1817	1.2071	200	0.543453	0	20	59.0699	4.38	9.91	18.05	(Sub)tropical	Plantation	Ultisols
266	Literature site	Lan, J. “Responses of soil organic carbon components and their sensitivity to karst rocky desertification control measures in Southwest China” Journal of Soils and Sediments, 21, (2), : 978–989, 2021 https://doi.org/10.1007/s11368-020-02840-8	105.688	25.6682	18.4	1100	1.0557	695	0.674534	0	10	62.9	7.31988	13.7028	9.5755	(Sub)tropical	Plantation	Ultisols
267	Literature site	Lan, J. “Responses of soil organic carbon components and their sensitivity to karst rocky desertification control measures in Southwest China” Journal of Soils and Sediments, 21, (2), : 978–989, 2021 https://doi.org/10.1007/s11368-020-02840-8	105.688	25.6682	18.4	1100	1.0557	695	0.674534	0	10	62.9	7.31988	17.0047	13.8679	(Sub)tropical	Plantation	Ultisols
268	Literature site	Lan, J. “Responses of soil organic carbon components and their sensitivity to karst rocky desertification control measures in Southwest China” Journal of Soils and Sediments, 21, (2), : 978–989, 2021 https://doi.org/10.1007/s11368-020-02840-8	105.688	25.6682	18.4	1100	1.0557	695	0.674534	10	20	62.9	7.20988	13.0425	7.4292	(Sub)tropical	Plantation	Ultisols
269	Literature site	Lan, J. “Responses of soil organic carbon components and their sensitivity to karst rocky desertification control measures in Southwest China” Journal of Soils and Sediments, 21, (2), : 978–989, 2021 https://doi.org/10.1007/s11368-020-02840-8	105.688	25.6682	18.4	1100	1.0557	695	0.674534	10	20	62.9	7.20988	15.684	7.099	(Sub)tropical	Plantation	Ultisols
270	Literature site	Chen, J., Ji, C., Fang, J., He, H., Zhu, B. “Dynamics of microbial residues control the responses of mineral-associated soil organic carbon to N addition in two temperate forests” Science of The Total Environment, 748, : 141318, 2020 https://doi.org/10.1016/j.scitotenv.2020.141318	115.333	39.9167	5.4	500	0.3223	666	0.416719	0	10	51	7.08	11.4734	55.7266	Temperate	Natural	Alfisols
271	Literature site	Chen, J., Ji, C., Fang, J., He, H., Zhu, B. “Dynamics of microbial residues control the responses of mineral-associated soil organic carbon to N addition in two temperate forests” Science of The Total Environment, 748, : 141318, 2020 https://doi.org/10.1016/j.scitotenv.2020.141318	115.333	39.9167	5.4	500	0.3223	666	0.416719	0	10	51	6.8	17.5862	60.2138	Temperate	Natural	Alfisols
272	Literature site	Chen, J., Ji, C., Fang, J., He, H., Zhu, B. “Dynamics of microbial residues control the responses of mineral-associated soil organic carbon to N addition in two temperate forests” Science of The Total Environment, 748, : 141318, 2020 https://doi.org/10.1016/j.scitotenv.2020.141318	115.583	40.9167	5.7	505	0.3355	1659	0.472929	0	10	48	6.53	8.46395	33.6361	Temperate	Natural	Alfisols
273	Literature site	Chen, J., Ji, C., Fang, J., He, H., Zhu, B. “Dynamics of microbial residues control the responses of mineral-associated soil organic carbon to N addition in two temperate forests” Science of The Total Environment, 748, : 141318, 2020 https://doi.org/10.1016/j.scitotenv.2020.141318	115.583	40.9167	5.7	505	0.3355	1659	0.472929	0	10	51	6.13	8.84013	28.9599	Temperate	Natural	Alfisols
274	Literature site	Yang, C., Ni, H., Zhong, Z., Zhang, X., Bian, F. “Changes in soil carbon pools and components induced by replacing secondary evergreen broadleaf forest with Moso bamboo plantations in subtropical China” CATENA, 180, : 309–319, 2019 https://doi.org/10.1016/j.catena.2019.02.024	119.433	30.375	17	1854	1.5981	894	0.65171	0	20	71.4	4.6	7.04545	4.60012	(Sub)tropical	Plantation	Alfisols
275	Literature site	Yang, C., Ni, H., Zhong, Z., Zhang, X., Bian, F. “Changes in soil carbon pools and components induced by replacing secondary evergreen broadleaf forest with Moso bamboo plantations in subtropical China” CATENA, 180, : 309–319, 2019 https://doi.org/10.1016/j.catena.2019.02.024	119.433	30.375	17	1854	1.5981	894	0.65171	0	20	71.4	4.52	18.6364	8.19908	(Sub)tropical	Natural	Alfisols
276	Literature site	Yang, Y., Guo, J., Chen, G., Yin, Y., Gao, R., Lin, C. “Effects of forest conversion on soil labile organic carbon fractions and aggregate stability in subtropical China” Plant and Soil, 323, (1–2), : 153–162, 2009 https://doi.org/10.1007/s11104-009-9921-4	115.433	26.1833	19.1	1749	1.2569	392	0.633971	0	10	85.1	6.21967	19.06	11.94	(Sub)tropical	Natural	Ultisols
277	Literature site	Yang, Y., Guo, J., Chen, G., Yin, Y., Gao, R., Lin, C. “Effects of forest conversion on soil labile organic carbon fractions and aggregate stability in subtropical China” Plant and Soil, 323, (1–2), : 153–162, 2009 https://doi.org/10.1007/s11104-009-9921-4	115.433	26.1833	19.1	1749	1.2569	392	0.633971	10	20	85.1	5.70981	17.4322	6.24	(Sub)tropical	Natural	Ultisols
278	Literature site	Yang, Y., Guo, J., Chen, G., Yin, Y., Gao, R., Lin, C. “Effects of forest conversion on soil labile organic carbon fractions and aggregate stability in subtropical China” Plant and Soil, 323, (1–2), : 153–162, 2009 https://doi.org/10.1007/s11104-009-9921-4	115.433	26.1833	19.1	1749	1.2569	392	0.633971	0	10	85.1	6.21967	14.0705	5.48	(Sub)tropical	Plantation	Ultisols
279	Literature site	Yang, Y., Guo, J., Chen, G., Yin, Y., Gao, R., Lin, C. “Effects of forest conversion on soil labile organic carbon fractions and aggregate stability in subtropical China” Plant and Soil, 323, (1–2), : 153–162, 2009 https://doi.org/10.1007/s11104-009-9921-4	115.433	26.1833	19.1	1749	1.2569	392	0.633971	10	20	85.1	5.70981	14.2885	3.59	(Sub)tropical	Plantation	Ultisols
280	Literature site	Yang, Y., Guo, J., Chen, G., Yin, Y., Gao, R., Lin, C. “Effects of forest conversion on soil labile organic carbon fractions and aggregate stability in subtropical China” Plant and Soil, 323, (1–2), : 153–162, 2009 https://doi.org/10.1007/s11104-009-9921-4	115.433	26.1833	19.1	1749	1.2569	392	0.633971	0	10	85.1	6.21967	16.5068	2.46	(Sub)tropical	Plantation	Ultisols
281	Literature site	Yang, Y., Guo, J., Chen, G., Yin, Y., Gao, R., Lin, C. “Effects of forest conversion on soil labile organic carbon fractions and aggregate stability in subtropical China” Plant and Soil, 323, (1–2), : 153–162, 2009 https://doi.org/10.1007/s11104-009-9921-4	115.433	26.1833	19.1	1749	1.2569	392	0.633971	10	20	85.1	5.70981	14.5912	1.82	(Sub)tropical	Plantation	Ultisols
282	Literature site	Chen, X., Li, Y., Mo, J., et al. “Effects of nitrogen deposition on soil organic carbon fractions in the subtropical forest ecosystems of S China” Journal of Plant Nutrition and Soil Science, 175, (6), : 947–953, 2012 https://doi.org/10.1002/jpln.201100059	112.167	23.1667	21.5	1956	1.3202	178	1.28331	0	10	44.0826	4.12	14.52	6.9	(Sub)tropical	Plantation	Ultisols
283	Literature site	Chen, X., Li, Y., Mo, J., et al. “Effects of nitrogen deposition on soil organic carbon fractions in the subtropical forest ecosystems of S China” Journal of Plant Nutrition and Soil Science, 175, (6), : 947–953, 2012 https://doi.org/10.1002/jpln.201100059	112.167	23.1667	21.5	1956	1.3202	178	1.28331	10	20	45.487	4.12	5.31	1.59	(Sub)tropical	Plantation	Ultisols
284	Literature site	Chen, X., Li, Y., Mo, J., et al. “Effects of nitrogen deposition on soil organic carbon fractions in the subtropical forest ecosystems of S China” Journal of Plant Nutrition and Soil Science, 175, (6), : 947–953, 2012 https://doi.org/10.1002/jpln.201100059	112.167	23.1667	21.5	1956	1.3202	178	1.28331	0	10	51.8118	4.12	14.78	6.63	(Sub)tropical	Plantation	Ultisols
285	Literature site	Chen, X., Li, Y., Mo, J., et al. “Effects of nitrogen deposition on soil organic carbon fractions in the subtropical forest ecosystems of S China” Journal of Plant Nutrition and Soil Science, 175, (6), : 947–953, 2012 https://doi.org/10.1002/jpln.201100059	112.167	23.1667	21.5	1956	1.3202	178	1.28331	10	20	58.9715	4.12	5.75	1.32	(Sub)tropical	Plantation	Ultisols
286	Literature site	Mao, R., Zeng, D.-H. “Changes in Soil Particulate Organic Matter, Microbial Biomass, and Activity Following Afforestation of Marginal Agricultural Lands in a Semi-Arid Area of Northeast China” Environmental Management, 46, (1), : 110–116, 2010 https://doi.org/10.1007/s00267-010-9504-4	119.657	41.8259	6.5	467	0.3199	721	0.333772	0	15	36	8	8.87	2.94	Temperate	Plantation	Inceptisols
287	Literature site	Geng, Y., Yu, X., Yue, Y., Li, J., Zhang, G. “Active organic carbon pool of coniferous and broad-leaved forest soils in the mountainous areas of Beijing” Forestry Studies in China, 11, (4), : 225–230, 2009 https://doi.org/10.1007/s11632-009-0035-0	116.711	39.8996	14.3	551	0.3851	24	0.272562	0	10	62.58	8.21999	9.79	6.85	Temperate	Plantation	Inceptisols
288	Literature site	Geng, Y., Yu, X., Yue, Y., Li, J., Zhang, G. “Active organic carbon pool of coniferous and broad-leaved forest soils in the mountainous areas of Beijing” Forestry Studies in China, 11, (4), : 225–230, 2009 https://doi.org/10.1007/s11632-009-0035-0	116.711	39.8996	14.3	551	0.3851	24	0.272562	10	20	61.4401	8.30999	11.03	3.74	Temperate	Plantation	Inceptisols
289	Literature site	Geng, Y., Yu, X., Yue, Y., Li, J., Zhang, G. “Active organic carbon pool of coniferous and broad-leaved forest soils in the mountainous areas of Beijing” Forestry Studies in China, 11, (4), : 225–230, 2009 https://doi.org/10.1007/s11632-009-0035-0	116.711	39.8996	14.3	551	0.3851	24	0.272562	0	10	62.58	8.21999	7.9	12.01	Temperate	Plantation	Inceptisols
290	Literature site	Geng, Y., Yu, X., Yue, Y., Li, J., Zhang, G. “Active organic carbon pool of coniferous and broad-leaved forest soils in the mountainous areas of Beijing” Forestry Studies in China, 11, (4), : 225–230, 2009 https://doi.org/10.1007/s11632-009-0035-0	116.711	39.8996	14.3	551	0.3851	24	0.272562	10	20	61.4401	8.30999	11.25	5.14	Temperate	Plantation	Inceptisols
291	Literature site	Geng, Y., Yu, X., Yue, Y., Li, J., Zhang, G. “Active organic carbon pool of coniferous and broad-leaved forest soils in the mountainous areas of Beijing” Forestry Studies in China, 11, (4), : 225–230, 2009 https://doi.org/10.1007/s11632-009-0035-0	116.711	39.8996	14.3	551	0.3851	24	0.272562	0	10	62.58	8.21999	9.47	7.84	Temperate	Natural	Inceptisols
292	Literature site	Geng, Y., Yu, X., Yue, Y., Li, J., Zhang, G. “Active organic carbon pool of coniferous and broad-leaved forest soils in the mountainous areas of Beijing” Forestry Studies in China, 11, (4), : 225–230, 2009 https://doi.org/10.1007/s11632-009-0035-0	116.711	39.8996	14.3	551	0.3851	24	0.272562	10	20	61.4401	8.30999	5.51	1.64	Temperate	Natural	Inceptisols
293	Literature site	Geng, Y., Yu, X., Yue, Y., Li, J., Zhang, G. “Active organic carbon pool of coniferous and broad-leaved forest soils in the mountainous areas of Beijing” Forestry Studies in China, 11, (4), : 225–230, 2009 https://doi.org/10.1007/s11632-009-0035-0	116.711	39.8996	14.3	551	0.3851	24	0.272562	0	10	62.58	8.21999	6.53	23.15	Temperate	Natural	Inceptisols
294	Literature site	Geng, Y., Yu, X., Yue, Y., Li, J., Zhang, G. “Active organic carbon pool of coniferous and broad-leaved forest soils in the mountainous areas of Beijing” Forestry Studies in China, 11, (4), : 225–230, 2009 https://doi.org/10.1007/s11632-009-0035-0	116.711	39.8996	14.3	551	0.3851	24	0.272562	10	20	61.4401	8.30999	8.7	7.46	Temperate	Natural	Inceptisols
295	Literature site	Geng, Y., Yu, X., Yue, Y., Li, J., Zhang, G. “Active organic carbon pool of coniferous and broad-leaved forest soils in the mountainous areas of Beijing” Forestry Studies in China, 11, (4), : 225–230, 2009 https://doi.org/10.1007/s11632-009-0035-0	116.711	39.8996	14.3	551	0.3851	24	0.272562	0	10	62.58	8.21999	9.72	44.28	Temperate	Natural	Inceptisols
296	Literature site	Geng, Y., Yu, X., Yue, Y., Li, J., Zhang, G. “Active organic carbon pool of coniferous and broad-leaved forest soils in the mountainous areas of Beijing” Forestry Studies in China, 11, (4), : 225–230, 2009 https://doi.org/10.1007/s11632-009-0035-0	116.711	39.8996	14.3	551	0.3851	24	0.272562	10	20	61.4401	8.30999	17.19	17.2	Temperate	Natural	Inceptisols
297	Literature site	Geng, Y., Yu, X., Yue, Y., Li, J., Zhang, G. “Active organic carbon pool of coniferous and broad-leaved forest soils in the mountainous areas of Beijing” Forestry Studies in China, 11, (4), : 225–230, 2009 https://doi.org/10.1007/s11632-009-0035-0	116.711	39.8996	14.3	551	0.3851	24	0.272562	10	20	61.4401	8.30999	12	24.37	Temperate	Plantation	Inceptisols
298	Literature site	Geng, Y., Yu, X., Yue, Y., Li, J., Zhang, G. “Active organic carbon pool of coniferous and broad-leaved forest soils in the mountainous areas of Beijing” Forestry Studies in China, 11, (4), : 225–230, 2009 https://doi.org/10.1007/s11632-009-0035-0	116.711	39.8996	14.3	551	0.3851	24	0.272562	0	10	62.58	8.21999	10.7	30.46	Temperate	Natural	Inceptisols
299	Literature site	Geng, Y., Yu, X., Yue, Y., Li, J., Zhang, G. “Active organic carbon pool of coniferous and broad-leaved forest soils in the mountainous areas of Beijing” Forestry Studies in China, 11, (4), : 225–230, 2009 https://doi.org/10.1007/s11632-009-0035-0	116.711	39.8996	14.3	551	0.3851	24	0.272562	10	20	61.4401	8.30999	11.16	14.21	Temperate	Natural	Inceptisols
300	Literature site	Geng, Y., Yu, X., Yue, Y., Li, J., Zhang, G. “Active organic carbon pool of coniferous and broad-leaved forest soils in the mountainous areas of Beijing” Forestry Studies in China, 11, (4), : 225–230, 2009 https://doi.org/10.1007/s11632-009-0035-0	116.711	39.8996	14.3	551	0.3851	24	0.272562	0	10	62.58	8.21999	14.66	31.15	Temperate	Plantation	Inceptisols
301	Literature site	Geng, Y., Yu, X., Yue, Y., Li, J., Zhang, G. “Active organic carbon pool of coniferous and broad-leaved forest soils in the mountainous areas of Beijing” Forestry Studies in China, 11, (4), : 225–230, 2009 https://doi.org/10.1007/s11632-009-0035-0	116.711	39.8996	14.3	551	0.3851	24	0.272562	10	20	61.4401	8.30999	18.14	14.84	Temperate	Plantation	Inceptisols
302	Literature site	Geng, Y., Yu, X., Yue, Y., Li, J., Zhang, G. “Active organic carbon pool of coniferous and broad-leaved forest soils in the mountainous areas of Beijing” Forestry Studies in China, 11, (4), : 225–230, 2009 https://doi.org/10.1007/s11632-009-0035-0	116.711	39.8996	14.3	551	0.3851	24	0.272562	0	10	62.58	8.21999	7.18	11.24	Temperate	Natural	Inceptisols
303	Literature site	Geng, Y., Yu, X., Yue, Y., Li, J., Zhang, G. “Active organic carbon pool of coniferous and broad-leaved forest soils in the mountainous areas of Beijing” Forestry Studies in China, 11, (4), : 225–230, 2009 https://doi.org/10.1007/s11632-009-0035-0	116.711	39.8996	14.3	551	0.3851	24	0.272562	10	20	61.4401	8.30999	7.97	5.29	Temperate	Natural	Inceptisols
304	Literature site	Geng, Y., Yu, X., Yue, Y., Li, J., Zhang, G. “Active organic carbon pool of coniferous and broad-leaved forest soils in the mountainous areas of Beijing” Forestry Studies in China, 11, (4), : 225–230, 2009 https://doi.org/10.1007/s11632-009-0035-0	116.711	39.8996	14.3	551	0.3851	24	0.272562	0	10	62.58	8.21999	8.94	22.98	Temperate	Plantation	Inceptisols
305	Literature site	Geng, Y., Yu, X., Yue, Y., Li, J., Zhang, G. “Active organic carbon pool of coniferous and broad-leaved forest soils in the mountainous areas of Beijing” Forestry Studies in China, 11, (4), : 225–230, 2009 https://doi.org/10.1007/s11632-009-0035-0	116.711	39.8996	14.3	551	0.3851	24	0.272562	10	20	61.4401	8.30999	12.62	8.55	Temperate	Plantation	Inceptisols
306	Literature site	Han, X., Zhao, F., Tong, X., et al. “Understanding soil carbon sequestration following the afforestation of former arable land by physical fractionation” CATENA, 150, : 317–327, 2017 https://doi.org/10.1016/j.catena.2016.11.027	109.233	36.7667	8.8	510	0.3496	1166	0.336172	0	10	90.3	8.32001	3.6	2.43209	Temperate	Plantation	Inceptisols
307	Literature site	Han, X., Zhao, F., Tong, X., et al. “Understanding soil carbon sequestration following the afforestation of former arable land by physical fractionation” CATENA, 150, : 317–327, 2017 https://doi.org/10.1016/j.catena.2016.11.027	109.233	36.7667	8.8	510	0.3496	1166	0.336172	10	20	90.3	8.29001	2.7	1.02193	Temperate	Plantation	Inceptisols
308	Literature site	Han, X., Zhao, F., Tong, X., et al. “Understanding soil carbon sequestration following the afforestation of former arable land by physical fractionation” CATENA, 150, : 317–327, 2017 https://doi.org/10.1016/j.catena.2016.11.027	109.233	36.7667	8.8	510	0.3496	1166	0.336172	0	10	89.2	8.32001	3.7	4.00053	Temperate	Plantation	Inceptisols
309	Literature site	Han, X., Zhao, F., Tong, X., et al. “Understanding soil carbon sequestration following the afforestation of former arable land by physical fractionation” CATENA, 150, : 317–327, 2017 https://doi.org/10.1016/j.catena.2016.11.027	109.233	36.7667	8.8	510	0.3496	1166	0.336172	10	20	89.2	8.29001	3.3	2.04759	Temperate	Plantation	Inceptisols
310	Literature site	Han, X., Zhao, F., Tong, X., et al. “Understanding soil carbon sequestration following the afforestation of former arable land by physical fractionation” CATENA, 150, : 317–327, 2017 https://doi.org/10.1016/j.catena.2016.11.027	109.233	36.7667	8.8	510	0.3496	1166	0.336172	0	10	89.3	8.32001	5.6	4.7529	Temperate	Plantation	Inceptisols
311	Literature site	Han, X., Zhao, F., Tong, X., et al. “Understanding soil carbon sequestration following the afforestation of former arable land by physical fractionation” CATENA, 150, : 317–327, 2017 https://doi.org/10.1016/j.catena.2016.11.027	109.233	36.7667	8.8	510	0.3496	1166	0.336172	10	20	89.3	8.29001	3.4	1.90481	Temperate	Plantation	Inceptisols
312	Literature site	Han, X., Zhao, F., Tong, X., et al. “Understanding soil carbon sequestration following the afforestation of former arable land by physical fractionation” CATENA, 150, : 317–327, 2017 https://doi.org/10.1016/j.catena.2016.11.027	109.233	36.7667	8.8	510	0.3496	1166	0.336172	0	10	91.1	8.32001	4.5	2.04545	Temperate	Plantation	Inceptisols
313	Literature site	Han, X., Zhao, F., Tong, X., et al. “Understanding soil carbon sequestration following the afforestation of former arable land by physical fractionation” CATENA, 150, : 317–327, 2017 https://doi.org/10.1016/j.catena.2016.11.027	109.233	36.7667	8.8	510	0.3496	1166	0.336172	10	20	91.1	8.29001	3.4	1.43422	Temperate	Plantation	Inceptisols
314	Literature site	Han, X., Zhao, F., Tong, X., et al. “Understanding soil carbon sequestration following the afforestation of former arable land by physical fractionation” CATENA, 150, : 317–327, 2017 https://doi.org/10.1016/j.catena.2016.11.027	109.233	36.7667	8.8	510	0.3496	1166	0.336172	0	10	89.6	8.32001	5.6	5.1807	Temperate	Plantation	Inceptisols
315	Literature site	Han, X., Zhao, F., Tong, X., et al. “Understanding soil carbon sequestration following the afforestation of former arable land by physical fractionation” CATENA, 150, : 317–327, 2017 https://doi.org/10.1016/j.catena.2016.11.027	109.233	36.7667	8.8	510	0.3496	1166	0.336172	10	20	89.6	8.29001	3.8	1.63316	Temperate	Plantation	Inceptisols
316	Literature site	Han, X., Zhao, F., Tong, X., et al. “Understanding soil carbon sequestration following the afforestation of former arable land by physical fractionation” CATENA, 150, : 317–327, 2017 https://doi.org/10.1016/j.catena.2016.11.027	109.233	36.7667	8.8	510	0.3496	1166	0.336172	0	10	86.1	8.32001	6.9	7.6027	Temperate	Plantation	Inceptisols
317	Literature site	Han, X., Zhao, F., Tong, X., et al. “Understanding soil carbon sequestration following the afforestation of former arable land by physical fractionation” CATENA, 150, : 317–327, 2017 https://doi.org/10.1016/j.catena.2016.11.027	109.233	36.7667	8.8	510	0.3496	1166	0.336172	10	20	86.1	8.29001	5.6	4.7102	Temperate	Plantation	Inceptisols
318	Literature site	Tong, X., Han, X., Faqi, W., et al. “Change in Carbon Storage in Soil Physical Fractions after Afforestation of Former Arable Land” Soil Science Society of America Journal, 80, (4), : 1098–1106, 2016 https://doi.org/10.2136/sssaj2015.12.0433	109.333	36.85	8.8	505	0.3454	1275	0.348603	0	10	90.2	8.09	3.3681	2.33539	Temperate	Plantation	Inceptisols
319	Literature site	Tong, X., Han, X., Faqi, W., et al. “Change in Carbon Storage in Soil Physical Fractions after Afforestation of Former Arable Land” Soil Science Society of America Journal, 80, (4), : 1098–1106, 2016 https://doi.org/10.2136/sssaj2015.12.0433	109.333	36.85	8.8	505	0.3454	1275	0.348603	10	20	90.2	8.09	2.63296	0.87967	Temperate	Plantation	Inceptisols
320	Literature site	Tong, X., Han, X., Faqi, W., et al. “Change in Carbon Storage in Soil Physical Fractions after Afforestation of Former Arable Land” Soil Science Society of America Journal, 80, (4), : 1098–1106, 2016 https://doi.org/10.2136/sssaj2015.12.0433	109.333	36.85	8.8	505	0.3454	1261	0.348603	0	10	89.6	8.02	3.60458	2.44644	Temperate	Plantation	Inceptisols
321	Literature site	Tong, X., Han, X., Faqi, W., et al. “Change in Carbon Storage in Soil Physical Fractions after Afforestation of Former Arable Land” Soil Science Society of America Journal, 80, (4), : 1098–1106, 2016 https://doi.org/10.2136/sssaj2015.12.0433	109.333	36.85	8.8	505	0.3454	1261	0.348603	10	20	89.6	8.02	2.71563	0.92916	Temperate	Plantation	Inceptisols
322	Literature site	Tong, X., Han, X., Faqi, W., et al. “Change in Carbon Storage in Soil Physical Fractions after Afforestation of Former Arable Land” Soil Science Society of America Journal, 80, (4), : 1098–1106, 2016 https://doi.org/10.2136/sssaj2015.12.0433	109.333	36.85	8.8	505	0.3454	1276	0.348603	0	10	88.8	8.13	3.54541	2.40498	Temperate	Plantation	Inceptisols
323	Literature site	Tong, X., Han, X., Faqi, W., et al. “Change in Carbon Storage in Soil Physical Fractions after Afforestation of Former Arable Land” Soil Science Society of America Journal, 80, (4), : 1098–1106, 2016 https://doi.org/10.2136/sssaj2015.12.0433	109.333	36.85	8.8	505	0.3454	1276	0.348603	10	20	88.8	8.13	2.55008	1.05379	Temperate	Plantation	Inceptisols
324	Literature site	Tong, X., Han, X., Faqi, W., et al. “Change in Carbon Storage in Soil Physical Fractions after Afforestation of Former Arable Land” Soil Science Society of America Journal, 80, (4), : 1098–1106, 2016 https://doi.org/10.2136/sssaj2015.12.0433	109.333	36.85	8.8	505	0.3454	1253	0.348603	0	10	88.5	8.12	4.43191	2.44844	Temperate	Plantation	Inceptisols
325	Literature site	Tong, X., Han, X., Faqi, W., et al. “Change in Carbon Storage in Soil Physical Fractions after Afforestation of Former Arable Land” Soil Science Society of America Journal, 80, (4), : 1098–1106, 2016 https://doi.org/10.2136/sssaj2015.12.0433	109.333	36.85	8.8	505	0.3454	1253	0.348603	10	20	88.5	8.12	3.77951	1.02575	Temperate	Plantation	Inceptisols
326	Literature site	Xiao, L., Zhang, W., Hu, P., et al. “The formation of large macroaggregates induces soil organic carbon sequestration in short-term cropland restoration in a typical karst area” Science of The Total Environment, 801, : 149588, 2021 https://doi.org/10.1016/j.scitotenv.2021.149588	107.953	24.8833	16.9	1675	1.2005	729	0.733717	0	5	63.5931	5.59002	7.84275	7.12765	(Sub)tropical	Plantation	Ultisols
327	Literature site	Xiao, L., Zhang, W., Hu, P., et al. “The formation of large macroaggregates induces soil organic carbon sequestration in short-term cropland restoration in a typical karst area” Science of The Total Environment, 801, : 149588, 2021 https://doi.org/10.1016/j.scitotenv.2021.149588	107.953	24.8833	16.9	1675	1.2005	729	0.733717	5	10	67.0218	5.49011	7.06168	3.36792	(Sub)tropical	Plantation	Ultisols
328	Literature site	Xiao, L., Zhang, W., Hu, P., et al. “The formation of large macroaggregates induces soil organic carbon sequestration in short-term cropland restoration in a typical karst area” Science of The Total Environment, 801, : 149588, 2021 https://doi.org/10.1016/j.scitotenv.2021.149588	107.953	24.8833	16.9	1675	1.2005	729	0.733717	10	15	67.0218	5.49011	6.94248	2.90815	(Sub)tropical	Plantation	Ultisols
329	Literature site	Xiao, L., Zhang, W., Hu, P., et al. “The formation of large macroaggregates induces soil organic carbon sequestration in short-term cropland restoration in a typical karst area” Science of The Total Environment, 801, : 149588, 2021 https://doi.org/10.1016/j.scitotenv.2021.149588	107.953	24.8833	16.9	1675	1.2005	729	0.733717	15	20	68.6717	5.85008	6.58116	2.34713	(Sub)tropical	Plantation	Ultisols
330	Literature site	Xiao, L., Zhang, W., Hu, P., et al. “The formation of large macroaggregates induces soil organic carbon sequestration in short-term cropland restoration in a typical karst area” Science of The Total Environment, 801, : 149588, 2021 https://doi.org/10.1016/j.scitotenv.2021.149588	107.953	24.8833	16.9	1675	1.2005	729	0.733717	0	5	63.5931	5.59002	7.35831	8.15009	(Sub)tropical	Plantation	Ultisols
331	Literature site	Xiao, L., Zhang, W., Hu, P., et al. “The formation of large macroaggregates induces soil organic carbon sequestration in short-term cropland restoration in a typical karst area” Science of The Total Environment, 801, : 149588, 2021 https://doi.org/10.1016/j.scitotenv.2021.149588	107.953	24.8833	16.9	1675	1.2005	729	0.733717	5	10	67.0218	5.49011	7.30402	4.93528	(Sub)tropical	Plantation	Ultisols
332	Literature site	Xiao, L., Zhang, W., Hu, P., et al. “The formation of large macroaggregates induces soil organic carbon sequestration in short-term cropland restoration in a typical karst area” Science of The Total Environment, 801, : 149588, 2021 https://doi.org/10.1016/j.scitotenv.2021.149588	107.953	24.8833	16.9	1675	1.2005	729	0.733717	10	15	67.0218	5.49011	7.70299	3.56561	(Sub)tropical	Plantation	Ultisols
333	Literature site	Xiao, L., Zhang, W., Hu, P., et al. “The formation of large macroaggregates induces soil organic carbon sequestration in short-term cropland restoration in a typical karst area” Science of The Total Environment, 801, : 149588, 2021 https://doi.org/10.1016/j.scitotenv.2021.149588	107.953	24.8833	16.9	1675	1.2005	729	0.733717	15	20	68.6717	5.85008	7.21115	2.89075	(Sub)tropical	Plantation	Ultisols
334	Literature site	Yang, H., Xie, Y., Zhu, T., Zhou, M., “Reduced organic carbon content during the evolvement of calcareous soils in karst region” Forests, 12, (2), : 221, 2021 https://doi.org/10.3390/f12020221	112.506	25.189	18.6	1980	1.3729	553	0.742485	0	15	60.331	5.41996	13.5714	65.2747	(Sub)tropical	Natural	Ultisols
335	Literature site	Yang, H., Xie, Y., Zhu, T., Zhou, M., “Reduced organic carbon content during the evolvement of calcareous soils in karst region” Forests, 12, (2), : 221, 2021 https://doi.org/10.3390/f12020221	112.506	25.189	18.6	1980	1.3729	553	0.742485	0	15	60.331	5.41996	9.04762	26.5293	(Sub)tropical	Natural	Ultisols
336	Literature site	Hu, P., Zhang, W., Chen, H., et al. “Soil carbon accumulation with increasing temperature under both managed and natural vegetation restoration in calcareous soils” Science of The Total Environment, 767, : 145298, 2021 https://doi.org/10.1016/j.scitotenv.2021.145298	106.992	25.2917	17.2	1310	1.0908	759	1.04645	0	15	73.5	6.63	10.5978	19.3022	(Sub)tropical	Natural	Entisols
337	Literature site	Hu, P., Zhang, W., Chen, H., et al. “Soil carbon accumulation with increasing temperature under both managed and natural vegetation restoration in calcareous soils” Science of The Total Environment, 767, : 145298, 2021 https://doi.org/10.1016/j.scitotenv.2021.145298	106.992	25.2917	17.2	1310	1.0908	759	1.04645	0	15	77.3	6.42	9.36562	23.4844	(Sub)tropical	Plantation	Entisols
338	Literature site	Hu, P., Zhang, W., Chen, H., et al. “Soil carbon accumulation with increasing temperature under both managed and natural vegetation restoration in calcareous soils” Science of The Total Environment, 767, : 145298, 2021 https://doi.org/10.1016/j.scitotenv.2021.145298	106.992	25.2917	17.2	1310	1.0908	759	1.04645	0	15	79.1	6.47	11.0752	39.8848	(Sub)tropical	Natural	Entisols
339	Literature site	Jia, Y., Zhai, G., Zhu, S., et al. “Plant and microbial pathways driving plant diversity effects on soil carbon accumulation in subtropical forest” Soil Biology and Biochemistry, 161, : 108375, 2021 https://doi.org/10.1016/j.soilbio.2021.108375	118.112	29.2149	15.2	1967	1.3628	331	0.630158	0	10	50.61	4.26	10.52	17.84	(Sub)tropical	Natural	Ultisols
340	Literature site	Jia, Y., Zhai, G., Zhu, S., et al. “Plant and microbial pathways driving plant diversity effects on soil carbon accumulation in subtropical forest” Soil Biology and Biochemistry, 161, : 108375, 2021 https://doi.org/10.1016/j.soilbio.2021.108375	118.112	29.2149	15.2	1967	1.3628	331	0.630158	0	10	47.17	4.53	8.84	16.56	(Sub)tropical	Natural	Ultisols
341	Literature site	Jia, Y., Zhai, G., Zhu, S., et al. “Plant and microbial pathways driving plant diversity effects on soil carbon accumulation in subtropical forest” Soil Biology and Biochemistry, 161, : 108375, 2021 https://doi.org/10.1016/j.soilbio.2021.108375	118.112	29.2149	15.2	1967	1.3628	331	0.630158	0	10	58.05	4.57	8.09	23.27	(Sub)tropical	Natural	Ultisols
342	Literature site	Jia, Y., Zhai, G., Zhu, S., et al. “Plant and microbial pathways driving plant diversity effects on soil carbon accumulation in subtropical forest” Soil Biology and Biochemistry, 161, : 108375, 2021 https://doi.org/10.1016/j.soilbio.2021.108375	118.112	29.2149	15.2	1967	1.3628	331	0.630158	0	10	47.33	4.32	8.09	21.44	(Sub)tropical	Natural	Ultisols
343	Literature site	Jia, Y., Zhai, G., Zhu, S., et al. “Plant and microbial pathways driving plant diversity effects on soil carbon accumulation in subtropical forest” Soil Biology and Biochemistry, 161, : 108375, 2021 https://doi.org/10.1016/j.soilbio.2021.108375	118.112	29.2149	15.2	1967	1.3628	331	0.630158	0	10	36.38	4.36	6.71	13.6	(Sub)tropical	Natural	Ultisols
344	Literature site	Jia, Y., Zhai, G., Zhu, S., et al. “Plant and microbial pathways driving plant diversity effects on soil carbon accumulation in subtropical forest” Soil Biology and Biochemistry, 161, : 108375, 2021 https://doi.org/10.1016/j.soilbio.2021.108375	118.112	29.2149	15.2	1967	1.3628	331	0.630158	0	10	48.99	4.31	10.18	35.52	(Sub)tropical	Natural	Ultisols
345	Literature site	Jia, Y., Zhai, G., Zhu, S., et al. “Plant and microbial pathways driving plant diversity effects on soil carbon accumulation in subtropical forest” Soil Biology and Biochemistry, 161, : 108375, 2021 https://doi.org/10.1016/j.soilbio.2021.108375	118.112	29.2149	15.2	1967	1.3628	331	0.630158	0	10	35.68	4.5	10.18	16.82	(Sub)tropical	Natural	Ultisols
346	Literature site	Jia, Y., Zhai, G., Zhu, S., et al. “Plant and microbial pathways driving plant diversity effects on soil carbon accumulation in subtropical forest” Soil Biology and Biochemistry, 161, : 108375, 2021 https://doi.org/10.1016/j.soilbio.2021.108375	118.112	29.2149	15.2	1967	1.3628	331	0.630158	0	10	60.89	4.51	18.82	18.25	(Sub)tropical	Natural	Ultisols
347	Literature site	Jia, Y., Zhai, G., Zhu, S., et al. “Plant and microbial pathways driving plant diversity effects on soil carbon accumulation in subtropical forest” Soil Biology and Biochemistry, 161, : 108375, 2021 https://doi.org/10.1016/j.soilbio.2021.108375	118.112	29.2149	15.2	1967	1.3628	331	0.630158	0	10	33.64	4.15	10.93	31.83	(Sub)tropical	Natural	Ultisols
348	Literature site	Jia, Y., Zhai, G., Zhu, S., et al. “Plant and microbial pathways driving plant diversity effects on soil carbon accumulation in subtropical forest” Soil Biology and Biochemistry, 161, : 108375, 2021 https://doi.org/10.1016/j.soilbio.2021.108375	118.112	29.2149	15.2	1967	1.3628	331	0.630158	0	10	58.34	4.37	19.61	30.12	(Sub)tropical	Natural	Ultisols
349	Literature site	Jia, Y., Zhai, G., Zhu, S., et al. “Plant and microbial pathways driving plant diversity effects on soil carbon accumulation in subtropical forest” Soil Biology and Biochemistry, 161, : 108375, 2021 https://doi.org/10.1016/j.soilbio.2021.108375	118.112	29.2149	15.2	1967	1.3628	331	0.630158	0	10	34	4.01	12.8	60.37	(Sub)tropical	Natural	Ultisols
350	Literature site	Jia, Y., Zhai, G., Zhu, S., et al. “Plant and microbial pathways driving plant diversity effects on soil carbon accumulation in subtropical forest” Soil Biology and Biochemistry, 161, : 108375, 2021 https://doi.org/10.1016/j.soilbio.2021.108375	118.112	29.2149	15.2	1967	1.3628	331	0.630158	0	10	38.19	4.26	13.12	33.29	(Sub)tropical	Natural	Ultisols
351	Literature site	Jia, Y., Zhai, G., Zhu, S., et al. “Plant and microbial pathways driving plant diversity effects on soil carbon accumulation in subtropical forest” Soil Biology and Biochemistry, 161, : 108375, 2021 https://doi.org/10.1016/j.soilbio.2021.108375	118.112	29.2149	15.2	1967	1.3628	331	0.630158	0	10	55.62	4.32	17.09	41.12	(Sub)tropical	Natural	Ultisols
352	Literature site	Wang, X. “Responses of Aggregate Stability and Organic Carbon in Two Parent Rock Soils to Forest Conversion in Mid-Subtropical Mountain Areas of China” (Master’s thesis, Fujian Normal University, 2015). https://doi.org/10.27019/d.cnki.gfjsu.2015.000043 (in Chinese).	117.467	26.1833	19.1	1749	1.1462	382	0.77818	0	10	33.37	4.04	12.2075	16.2425	(Sub)tropical	Natural	Ultisols
353	Literature site	Wang, X. “Responses of Aggregate Stability and Organic Carbon in Two Parent Rock Soils to Forest Conversion in Mid-Subtropical Mountain Areas of China” (Master’s thesis, Fujian Normal University, 2015). https://doi.org/10.27019/d.cnki.gfjsu.2015.000043 (in Chinese).	117.467	26.1833	19.1	1749	1.1462	382	0.77818	0	10	55.82	4.25	12.3165	14.6535	(Sub)tropical	Plantation	Ultisols
354	Literature site	Wang, X. “Responses of Aggregate Stability and Organic Carbon in Two Parent Rock Soils to Forest Conversion in Mid-Subtropical Mountain Areas of China” (Master’s thesis, Fujian Normal University, 2015). https://doi.org/10.27019/d.cnki.gfjsu.2015.000043 (in Chinese).	117.467	26.1833	19.1	1749	1.1462	382	0.77818	0	10	43.12	4.52	11.7657	7.18432	(Sub)tropical	Plantation	Ultisols
355	Literature site	Wang, X. “Responses of Aggregate Stability and Organic Carbon in Two Parent Rock Soils to Forest Conversion in Mid-Subtropical Mountain Areas of China” (Master’s thesis, Fujian Normal University, 2015). https://doi.org/10.27019/d.cnki.gfjsu.2015.000043 (in Chinese).	117.6	26.3167	19.1	1749	1.1955	463	0.776976	0	10	60.15	4.16	13.4168	11.5632	(Sub)tropical	Natural	Ultisols
356	Literature site	Wang, X. “Responses of Aggregate Stability and Organic Carbon in Two Parent Rock Soils to Forest Conversion in Mid-Subtropical Mountain Areas of China” (Master’s thesis, Fujian Normal University, 2015). https://doi.org/10.27019/d.cnki.gfjsu.2015.000043 (in Chinese).	117.6	26.3167	19.1	1749	1.1955	463	0.776976	0	10	49.95	4.15	10.8888	10.3212	(Sub)tropical	Plantation	Ultisols
357	Literature site	Wang, X. “Responses of Aggregate Stability and Organic Carbon in Two Parent Rock Soils to Forest Conversion in Mid-Subtropical Mountain Areas of China” (Master’s thesis, Fujian Normal University, 2015). https://doi.org/10.27019/d.cnki.gfjsu.2015.000043 (in Chinese).	117.6	26.3167	19.1	1749	1.1955	463	0.776976	0	10	57.85	4.65	10.7712	8.80883	(Sub)tropical	Plantation	Ultisols
358	Literature site	Liang, G. “Analysis of Soil Organic Carbon of Eucalyptus Plantation” (Master’s thesis, Nanjing Forestry University, 2011). https://kns.cnki.net/kcms2/article/abstract?v=lHYhtDVi6z-zTFpBAG8lL3bXpQy8FY8l7sMys7_r26_N9KqzfkAleEeiGCyPt_hqPG-tLyzbtj4EJJcWtJg60IGuiGUkJrMAt4om4uineI72D3ViwDcnrHYjAaslXBfB0oKc8d2NFqakO_ndsLW2RdcZpQLBf3nJ6C-QDIF1V9wj88UCA-etO4CVhJWN7Tre&uniplatform=NZKPT&language=CHS (in Ch…	117.751	24.4567	21	1400	0.8723	7	0.716455	0	5	57.9095	4.52	6.95956	12.0586	(Sub)tropical	Plantation	Vertisols
359	Literature site	Liang, G. “Analysis of Soil Organic Carbon of Eucalyptus Plantation” (Master’s thesis, Nanjing Forestry University, 2011). https://kns.cnki.net/kcms2/article/abstract?v=lHYhtDVi6z-zTFpBAG8lL3bXpQy8FY8l7sMys7_r26_N9KqzfkAleEeiGCyPt_hqPG-tLyzbtj4EJJcWtJg60IGuiGUkJrMAt4om4uineI72D3ViwDcnrHYjAaslXBfB0oKc8d2NFqakO_ndsLW2RdcZpQLBf3nJ6C-QDIF1V9wj88UCA-etO4CVhJWN7Tre&uniplatform=NZKPT&language=CHS (in Ch…	117.751	24.4567	21	1400	0.8723	7	0.716455	5	10	60.5892	4.18	3.82736	7.96404	(Sub)tropical	Plantation	Vertisols
360	Literature site	Liang, G. “Analysis of Soil Organic Carbon of Eucalyptus Plantation” (Master’s thesis, Nanjing Forestry University, 2011). https://kns.cnki.net/kcms2/article/abstract?v=lHYhtDVi6z-zTFpBAG8lL3bXpQy8FY8l7sMys7_r26_N9KqzfkAleEeiGCyPt_hqPG-tLyzbtj4EJJcWtJg60IGuiGUkJrMAt4om4uineI72D3ViwDcnrHYjAaslXBfB0oKc8d2NFqakO_ndsLW2RdcZpQLBf3nJ6C-QDIF1V9wj88UCA-etO4CVhJWN7Tre&uniplatform=NZKPT&language=CHS (in Ch…	117.751	24.4567	21	1400	0.8723	7	0.716455	10	20	60.5892	4.25	3.26382	5.13983	(Sub)tropical	Plantation	Vertisols
361	Literature site	Liang, G. “Analysis of Soil Organic Carbon of Eucalyptus Plantation” (Master’s thesis, Nanjing Forestry University, 2011). https://kns.cnki.net/kcms2/article/abstract?v=lHYhtDVi6z-zTFpBAG8lL3bXpQy8FY8l7sMys7_r26_N9KqzfkAleEeiGCyPt_hqPG-tLyzbtj4EJJcWtJg60IGuiGUkJrMAt4om4uineI72D3ViwDcnrHYjAaslXBfB0oKc8d2NFqakO_ndsLW2RdcZpQLBf3nJ6C-QDIF1V9wj88UCA-etO4CVhJWN7Tre&uniplatform=NZKPT&language=CHS (in Ch…	117.751	24.4567	21	1400	0.8723	7	0.716455	0	5	57.9095	3.95	7.83327	14.2822	(Sub)tropical	Plantation	Vertisols
362	Literature site	Liang, G. “Analysis of Soil Organic Carbon of Eucalyptus Plantation” (Master’s thesis, Nanjing Forestry University, 2011). https://kns.cnki.net/kcms2/article/abstract?v=lHYhtDVi6z-zTFpBAG8lL3bXpQy8FY8l7sMys7_r26_N9KqzfkAleEeiGCyPt_hqPG-tLyzbtj4EJJcWtJg60IGuiGUkJrMAt4om4uineI72D3ViwDcnrHYjAaslXBfB0oKc8d2NFqakO_ndsLW2RdcZpQLBf3nJ6C-QDIF1V9wj88UCA-etO4CVhJWN7Tre&uniplatform=NZKPT&language=CHS (in Ch…	117.751	24.4567	21	1400	0.8723	7	0.716455	5	10	60.5892	4.23	5.74772	8.22208	(Sub)tropical	Plantation	Vertisols
363	Literature site	Liang, G. “Analysis of Soil Organic Carbon of Eucalyptus Plantation” (Master’s thesis, Nanjing Forestry University, 2011). https://kns.cnki.net/kcms2/article/abstract?v=lHYhtDVi6z-zTFpBAG8lL3bXpQy8FY8l7sMys7_r26_N9KqzfkAleEeiGCyPt_hqPG-tLyzbtj4EJJcWtJg60IGuiGUkJrMAt4om4uineI72D3ViwDcnrHYjAaslXBfB0oKc8d2NFqakO_ndsLW2RdcZpQLBf3nJ6C-QDIF1V9wj88UCA-etO4CVhJWN7Tre&uniplatform=NZKPT&language=CHS (in Ch…	117.751	24.4567	21	1400	0.8723	7	0.716455	10	20	60.5892	4.24	4.34835	6.65215	(Sub)tropical	Plantation	Vertisols
364	Literature site	Liang, G. “Analysis of Soil Organic Carbon of Eucalyptus Plantation” (Master’s thesis, Nanjing Forestry University, 2011). https://kns.cnki.net/kcms2/article/abstract?v=lHYhtDVi6z-zTFpBAG8lL3bXpQy8FY8l7sMys7_r26_N9KqzfkAleEeiGCyPt_hqPG-tLyzbtj4EJJcWtJg60IGuiGUkJrMAt4om4uineI72D3ViwDcnrHYjAaslXBfB0oKc8d2NFqakO_ndsLW2RdcZpQLBf3nJ6C-QDIF1V9wj88UCA-etO4CVhJWN7Tre&uniplatform=NZKPT&language=CHS (in Ch…	117.751	24.4567	21	1400	0.8723	7	0.716455	0	5	57.9095	4.44	5.29212	12.9933	(Sub)tropical	Plantation	Vertisols
365	Literature site	Liang, G. “Analysis of Soil Organic Carbon of Eucalyptus Plantation” (Master’s thesis, Nanjing Forestry University, 2011). https://kns.cnki.net/kcms2/article/abstract?v=lHYhtDVi6z-zTFpBAG8lL3bXpQy8FY8l7sMys7_r26_N9KqzfkAleEeiGCyPt_hqPG-tLyzbtj4EJJcWtJg60IGuiGUkJrMAt4om4uineI72D3ViwDcnrHYjAaslXBfB0oKc8d2NFqakO_ndsLW2RdcZpQLBf3nJ6C-QDIF1V9wj88UCA-etO4CVhJWN7Tre&uniplatform=NZKPT&language=CHS (in Ch…	117.751	24.4567	21	1400	0.8723	7	0.716455	5	10	60.5892	4.34	4.85047	7.91853	(Sub)tropical	Plantation	Vertisols
366	Literature site	Liang, G. “Analysis of Soil Organic Carbon of Eucalyptus Plantation” (Master’s thesis, Nanjing Forestry University, 2011). https://kns.cnki.net/kcms2/article/abstract?v=lHYhtDVi6z-zTFpBAG8lL3bXpQy8FY8l7sMys7_r26_N9KqzfkAleEeiGCyPt_hqPG-tLyzbtj4EJJcWtJg60IGuiGUkJrMAt4om4uineI72D3ViwDcnrHYjAaslXBfB0oKc8d2NFqakO_ndsLW2RdcZpQLBf3nJ6C-QDIF1V9wj88UCA-etO4CVhJWN7Tre&uniplatform=NZKPT&language=CHS (in Ch…	117.751	24.4567	21	1400	0.8723	7	0.716455	10	20	60.5892	4.18	3.79498	6.54872	(Sub)tropical	Plantation	Vertisols
367	Literature site	Liang, G. “Analysis of Soil Organic Carbon of Eucalyptus Plantation” (Master’s thesis, Nanjing Forestry University, 2011). https://kns.cnki.net/kcms2/article/abstract?v=lHYhtDVi6z-zTFpBAG8lL3bXpQy8FY8l7sMys7_r26_N9KqzfkAleEeiGCyPt_hqPG-tLyzbtj4EJJcWtJg60IGuiGUkJrMAt4om4uineI72D3ViwDcnrHYjAaslXBfB0oKc8d2NFqakO_ndsLW2RdcZpQLBf3nJ6C-QDIF1V9wj88UCA-etO4CVhJWN7Tre&uniplatform=NZKPT&language=CHS (in Ch…	117.751	24.4567	21	1400	0.8723	7	0.716455	0	5	57.9095	4.75	4.41532	10.1714	(Sub)tropical	Plantation	Vertisols
368	Literature site	Liang, G. “Analysis of Soil Organic Carbon of Eucalyptus Plantation” (Master’s thesis, Nanjing Forestry University, 2011). https://kns.cnki.net/kcms2/article/abstract?v=lHYhtDVi6z-zTFpBAG8lL3bXpQy8FY8l7sMys7_r26_N9KqzfkAleEeiGCyPt_hqPG-tLyzbtj4EJJcWtJg60IGuiGUkJrMAt4om4uineI72D3ViwDcnrHYjAaslXBfB0oKc8d2NFqakO_ndsLW2RdcZpQLBf3nJ6C-QDIF1V9wj88UCA-etO4CVhJWN7Tre&uniplatform=NZKPT&language=CHS (in Ch…	117.751	24.4567	21	1400	0.8723	7	0.716455	5	10	60.5892	4.44	4.32362	8.03748	(Sub)tropical	Plantation	Vertisols
369	Literature site	Liang, G. “Analysis of Soil Organic Carbon of Eucalyptus Plantation” (Master’s thesis, Nanjing Forestry University, 2011). https://kns.cnki.net/kcms2/article/abstract?v=lHYhtDVi6z-zTFpBAG8lL3bXpQy8FY8l7sMys7_r26_N9KqzfkAleEeiGCyPt_hqPG-tLyzbtj4EJJcWtJg60IGuiGUkJrMAt4om4uineI72D3ViwDcnrHYjAaslXBfB0oKc8d2NFqakO_ndsLW2RdcZpQLBf3nJ6C-QDIF1V9wj88UCA-etO4CVhJWN7Tre&uniplatform=NZKPT&language=CHS (in Ch…	117.751	24.4567	21	1400	0.8723	7	0.716455	10	20	60.5892	4.47	2.58026	7.60404	(Sub)tropical	Plantation	Vertisols
370	Literature site	Xu, J., Gao, L., Sun, Y., et al. “Distribution of Black Carbon in Forest Soils of Great Xing'an Mountains and Carbon Sequestration Potential of the Soils.” Acta Pedologica Sinica 55, no. 1 (2018): 236–246. (in Chinese).	121.142	48.7333	-0.5	474	0.5169	863	0.411592	0	13.26	64.8098	6.71003	59.32	19.49	Boreal	Natural	Inceptisols
371	Literature site	Xu, J., Gao, L., Sun, Y., et al. “Distribution of Black Carbon in Forest Soils of Great Xing'an Mountains and Carbon Sequestration Potential of the Soils.” Acta Pedologica Sinica 55, no. 1 (2018): 236–246. (in Chinese).	121.142	48.7333	-3.2	450	0.5169	863	0.411592	0	6.87	63.6599	6.70002	61.22	29.56	Boreal	Natural	Inceptisols
372	Literature site	Jiang, M., Lü, M., Lin, W., et al. “Effects of Ecological Restoration on Soil Organic Carbon Components and Stability in a Red Soil Erosion Area.” Acta Ecologica Sinica 38, no. 13 (2018): 4861–4868. https://doi.org/10.5846/stxb201707271358 (in Chinese).	116.408	25.675	18.35	1700	1.1709	277	0.669289	0	10	60.1896	5.97988	8.05598	11.4177	(Sub)tropical	Plantation	Ultisols
373	Literature site	Jiang, M., Lü, M., Lin, W., et al. “Effects of Ecological Restoration on Soil Organic Carbon Components and Stability in a Red Soil Erosion Area.” Acta Ecologica Sinica 38, no. 13 (2018): 4861–4868. https://doi.org/10.5846/stxb201707271358 (in Chinese).	116.408	25.675	18.35	1700	1.1709	277	0.669289	0	10	60.1896	5.97988	10.6689	12.2259	(Sub)tropical	Natural	Ultisols
374	Literature site	Jiang, M., Lü, M., Lin, W., et al. “Effects of Ecological Restoration on Soil Organic Carbon Components and Stability in a Red Soil Erosion Area.” Acta Ecologica Sinica 38, no. 13 (2018): 4861–4868. https://doi.org/10.5846/stxb201707271358 (in Chinese).	116.408	25.675	18.35	1700	1.1709	277	0.669289	0	20	61.3299	5.90994	4.05479	2.12942	(Sub)tropical	Plantation	Ultisols
375	Literature site	Jiang, M., Lü, M., Lin, W., et al. “Effects of Ecological Restoration on Soil Organic Carbon Components and Stability in a Red Soil Erosion Area.” Acta Ecologica Sinica 38, no. 13 (2018): 4861–4868. https://doi.org/10.5846/stxb201707271358 (in Chinese).	116.408	25.675	18.35	1700	1.1709	277	0.669289	0	20	61.3299	5.90994	6.63014	3.36986	(Sub)tropical	Natural	Ultisols
376	Literature site	Wang, J., Yu, S., Jiang, W., et al. “Soil Organic Carbon Pool and Water Storage Performance of Different Landscapes in Qianjiangyuan National Park.” Anhui Agricultural Science Bulletin 27, no. 12 (2021): 95–98+101. https://doi.org/10.16377/j.cnki.issn1007-7731.2021.12.035 (in Chinese).	118.416	29.1379	16.9	1658	1.3309	135	0.573696	0	15	62.5207	5.37	15.19	10.29	(Sub)tropical	Natural	Ultisols
377	Literature site	Yang, C. Characteristics and Stabilization Mechanisms of Soil Organic Carbon in Moso Bamboo Plantations (PhD diss., Chinese Academy of Forestry, 2019). https://doi.org/10.27625/d.cnki.gzlky.2019.000259 (in Chinese).	119.558	30.625	17	1854	1.0095	34	0.633974	0	20	82.1883	4.42	15.4217	11.4686	(Sub)tropical	Natural	Alfisols
378	Literature site	Yang, C. Characteristics and Stabilization Mechanisms of Soil Organic Carbon in Moso Bamboo Plantations (PhD diss., Chinese Academy of Forestry, 2019). https://doi.org/10.27625/d.cnki.gzlky.2019.000259 (in Chinese).	119.558	30.625	15.4	1400	1.0095	34	0.633974	0	20	82.1883	4.57	20	7	(Sub)tropical	Plantation	Alfisols
379	Literature site	Shen, Y., Fu, W., Lan, J., et al. “Distribution Characteristics of Soil Particulate Organic Carbon and Mineral-Associated Organic Carbon of Different Land Use in Karst Mountain.” Research of Soil and Water Conservation 19, no. 6 (2012): 1–6 (in Chinese).	106.626	29.8588	18	1000	1.129	875	0.397566	0	20	67.9912	5.87	11.4653	2.23762	(Sub)tropical	Plantation	Inceptisols
380	Literature site	Shi, Y., Qiao, L., Chen, L., et al. “Spatiotemporal Heterogeneity of Soil Particulate Organic Carbon and Mineral-Associated Organic Carbon in Gaps of Korean Pine–Broadleaf Mixed Forests.” Scientia Silvae Sinicae 50, no. 6 (2014): 18–27. https://doi.org/10.11707/j.1001-7488.20140603 (in Chinese).	128.87	47.1915	-0.3	676	0.6463	354	0.540652	0	20	66.4304	6.2	96.226	52.2712	Temperate	Natural	Mollisols
381	Literature site	Shi, Y., Qiao, L., Chen, L., et al. “Spatiotemporal Heterogeneity of Soil Particulate Organic Carbon and Mineral-Associated Organic Carbon in Gaps of Korean Pine–Broadleaf Mixed Forests.” Scientia Silvae Sinicae 50, no. 6 (2014): 18–27. https://doi.org/10.11707/j.1001-7488.20140603 (in Chinese).	128.87	47.1915	-0.3	676	0.6463	354	0.540652	0	20	66.4304	6.2	90.43	38.656	Temperate	Natural	Mollisols
382	Literature site	Shi, Y., Qiao, L., Chen, L., et al. “Spatiotemporal Heterogeneity of Soil Particulate Organic Carbon and Mineral-Associated Organic Carbon in Gaps of Korean Pine–Broadleaf Mixed Forests.” Scientia Silvae Sinicae 50, no. 6 (2014): 18–27. https://doi.org/10.11707/j.1001-7488.20140603 (in Chinese).	128.87	47.1915	-0.3	676	0.6463	354	0.540652	0	20	66.4304	6.2	87.9618	46.234	Temperate	Natural	Mollisols
383	Literature site	Liang, A., Zhang, X., Yang, X., et al. “Dynamics of Soil Particulate Organic Carbon and Mineral-Incorporated Organic Carbon in Black Soils in Northeast China.” Acta Pedologica Sinica 47, no. 1 (2010): 153–158 (in Chinese).	127	46	3.25	550	0.4866	152	0.360632	0	5	68.5202	6	35.45	9.28	Temperate	Natural	Mollisols
384	Literature site	Liang, A., Zhang, X., Yang, X., et al. “Dynamics of Soil Particulate Organic Carbon and Mineral-Incorporated Organic Carbon in Black Soils in Northeast China.” Acta Pedologica Sinica 47, no. 1 (2010): 153–158 (in Chinese).	127	46	3.25	550	0.4866	152	0.360632	5	10	70.08	6	29.02	3.24	Temperate	Natural	Mollisols
385	Literature site	Liang, A., Zhang, X., Yang, X., et al. “Dynamics of Soil Particulate Organic Carbon and Mineral-Incorporated Organic Carbon in Black Soils in Northeast China.” Acta Pedologica Sinica 47, no. 1 (2010): 153–158 (in Chinese).	127	46	3.25	550	0.4866	152	0.360632	10	20	70.08	6	26.51	2.02	Temperate	Natural	Mollisols
386	Literature site	Dong, Y., Guan, P., Lu, Y., et al. “Fractions and Contents of Soil Organic Carbon at Different Elevations in Maoer Mountain.” Soils Bulletin 51, no. 5 (2020): 1142–1151. https://doi.org/10.19336/j.cnki.trtb.2020.05.18 (in Chinese).	110.48	25.86	18	2100	1.4697	426	0.790777	0	12	56.0598	4.25	19.39	2.79	(Sub)tropical	Natural	Ultisols
387	Literature site	Dong, Y., Guan, P., Lu, Y., et al. “Fractions and Contents of Soil Organic Carbon at Different Elevations in Maoer Mountain.” Soils Bulletin 51, no. 5 (2020): 1142–1151. https://doi.org/10.19336/j.cnki.trtb.2020.05.18 (in Chinese).	110.49	25.86	14	2100	1.4933	717	0.795412	0	12	54.2193	4.15	18.34	3.27	(Sub)tropical	Natural	Ultisols
388	Literature site	Dong, Y., Guan, P., Lu, Y., et al. “Fractions and Contents of Soil Organic Carbon at Different Elevations in Maoer Mountain.” Soils Bulletin 51, no. 5 (2020): 1142–1151. https://doi.org/10.19336/j.cnki.trtb.2020.05.18 (in Chinese).	110.49	25.88	13	2100	1.6351	1040	0.810631	0	16	52.7695	3.6	56.07	8.2	(Sub)tropical	Natural	Ultisols
389	Literature site	Dong, Y., Guan, P., Lu, Y., et al. “Fractions and Contents of Soil Organic Carbon at Different Elevations in Maoer Mountain.” Soils Bulletin 51, no. 5 (2020): 1142–1151. https://doi.org/10.19336/j.cnki.trtb.2020.05.18 (in Chinese).	110.49	25.89	13	2100	1.681	1208	0.806567	0	20	51.1008	4.11	49.26	6.47	(Sub)tropical	Natural	Ultisols
390	Literature site	Dong, Y., Guan, P., Lu, Y., et al. “Fractions and Contents of Soil Organic Carbon at Different Elevations in Maoer Mountain.” Soils Bulletin 51, no. 5 (2020): 1142–1151. https://doi.org/10.19336/j.cnki.trtb.2020.05.18 (in Chinese).	110.47	25.9	12	2100	1.6962	1320	0.814051	0	12	53.5403	3.93	59.74	13.06	(Sub)tropical	Natural	Ultisols
391	Literature site	Ma, S. Studies of the Characters of Soil Structure and Soil Carbon during Vegetation Restoration in Secondary Forest Areas of Loess Plateau (Master’s thesis, Graduate University of Chinese Academy of Sciences [Ministry of Education Key Laboratory of Soil and Water Conservation and Desertification Combating], 2011). https://kns.cnki.net/kcms2/article/abstract?v=lHYhtDVi6z8yqxu8aZ-cWdlqb7HouOuqN7OM…	108.527	36.0902	7.4	587.6	0.4272	1388	0.512912	0	5	68.7099	5.9	6.99	12.14	Temperate	Natural	Inceptisols
392	Literature site	Ma, S. Studies of the Characters of Soil Structure and Soil Carbon during Vegetation Restoration in Secondary Forest Areas of Loess Plateau (Master’s thesis, Graduate University of Chinese Academy of Sciences [Ministry of Education Key Laboratory of Soil and Water Conservation and Desertification Combating], 2011). https://kns.cnki.net/kcms2/article/abstract?v=lHYhtDVi6z8yqxu8aZ-cWdlqb7HouOuqN7OM…	108.527	36.0902	7.4	587.6	0.4272	1388	0.512912	5	10	68.3098	5.9	5.78	5.9	Temperate	Natural	Inceptisols
393	Literature site	Ma, S. Studies of the Characters of Soil Structure and Soil Carbon during Vegetation Restoration in Secondary Forest Areas of Loess Plateau (Master’s thesis, Graduate University of Chinese Academy of Sciences [Ministry of Education Key Laboratory of Soil and Water Conservation and Desertification Combating], 2011). https://kns.cnki.net/kcms2/article/abstract?v=lHYhtDVi6z8yqxu8aZ-cWdlqb7HouOuqN7OM…	108.527	36.0902	7.4	587.6	0.4272	1388	0.512912	10	20	68.3098	5.9	5.42	2.53	Temperate	Natural	Inceptisols
394	Literature site	Ma, S. Studies of the Characters of Soil Structure and Soil Carbon during Vegetation Restoration in Secondary Forest Areas of Loess Plateau (Master’s thesis, Graduate University of Chinese Academy of Sciences [Ministry of Education Key Laboratory of Soil and Water Conservation and Desertification Combating], 2011). https://kns.cnki.net/kcms2/article/abstract?v=lHYhtDVi6z8yqxu8aZ-cWdlqb7HouOuqN7OM…	108.529	36.0486	7.4	587.6	0.4405	1436	0.51788	0	5	67.82	5.9	7.95	17.49	Temperate	Natural	Inceptisols
395	Literature site	Ma, S. Studies of the Characters of Soil Structure and Soil Carbon during Vegetation Restoration in Secondary Forest Areas of Loess Plateau (Master’s thesis, Graduate University of Chinese Academy of Sciences [Ministry of Education Key Laboratory of Soil and Water Conservation and Desertification Combating], 2011). https://kns.cnki.net/kcms2/article/abstract?v=lHYhtDVi6z8yqxu8aZ-cWdlqb7HouOuqN7OM…	108.529	36.0486	7.4	587.6	0.4405	1436	0.51788	5	10	67.21	5.9	7.41	8.61	Temperate	Natural	Inceptisols
396	Literature site	Ma, S. Studies of the Characters of Soil Structure and Soil Carbon during Vegetation Restoration in Secondary Forest Areas of Loess Plateau (Master’s thesis, Graduate University of Chinese Academy of Sciences [Ministry of Education Key Laboratory of Soil and Water Conservation and Desertification Combating], 2011). https://kns.cnki.net/kcms2/article/abstract?v=lHYhtDVi6z8yqxu8aZ-cWdlqb7HouOuqN7OM…	108.529	36.0486	7.4	587.6	0.4405	1436	0.51788	10	20	67.21	5.9	6.69	3.19	Temperate	Natural	Inceptisols
397	Literature site	Hu, X. Effects of Forest Conversion from Natural Forest to Plantations of Soil Carbon and Nitrogen in Subtropical China (Master’s thesis, Zhejiang A&F University, 2018). https://kns.cnki.net/kcms2/article/abstract?v=lHYhtDVi6z9ltPMzXs_0YZn9Dh0xY7dK4OMNXy_bDOF7WR0NjFAHs9ZqHyrIIgLLLutcgEa9BXw1iKCuilto9My52SMN-IJuUcy1XzmeKb5VIATP7mTK8I2HUOAvToccLHZONGPLA5hybKFfIrm8SOlc1LlY1RMtL_omQ6Rw9P1nry7M8lb4Wq7…	119.65	30.23	15.8	1613.9	1.1271	183	0.690111	0	20	70.6904	4.63	9.06	12.02	(Sub)tropical	Natural	Ultisols
398	Literature site	Hu, X. Effects of Forest Conversion from Natural Forest to Plantations of Soil Carbon and Nitrogen in Subtropical China (Master’s thesis, Zhejiang A&F University, 2018). https://kns.cnki.net/kcms2/article/abstract?v=lHYhtDVi6z9ltPMzXs_0YZn9Dh0xY7dK4OMNXy_bDOF7WR0NjFAHs9ZqHyrIIgLLLutcgEa9BXw1iKCuilto9My52SMN-IJuUcy1XzmeKb5VIATP7mTK8I2HUOAvToccLHZONGPLA5hybKFfIrm8SOlc1LlY1RMtL_omQ6Rw9P1nry7M8lb4Wq7…	119.65	30.23	15.8	1613.9	1.1271	183	0.690111	0	20	70.6904	4.37	8.28	8.73	(Sub)tropical	Plantation	Ultisols
399	Literature site	Hu, X. Effects of Forest Conversion from Natural Forest to Plantations of Soil Carbon and Nitrogen in Subtropical China (Master’s thesis, Zhejiang A&F University, 2018). https://kns.cnki.net/kcms2/article/abstract?v=lHYhtDVi6z9ltPMzXs_0YZn9Dh0xY7dK4OMNXy_bDOF7WR0NjFAHs9ZqHyrIIgLLLutcgEa9BXw1iKCuilto9My52SMN-IJuUcy1XzmeKb5VIATP7mTK8I2HUOAvToccLHZONGPLA5hybKFfIrm8SOlc1LlY1RMtL_omQ6Rw9P1nry7M8lb4Wq7…	119.65	30.23	15.8	1613.9	1.1271	183	0.690111	0	20	70.6904	4.36	5.31	10.28	(Sub)tropical	Plantation	Ultisols
400	Literature site	Hu, X. Effects of Forest Conversion from Natural Forest to Plantations of Soil Carbon and Nitrogen in Subtropical China (Master’s thesis, Zhejiang A&F University, 2018). https://kns.cnki.net/kcms2/article/abstract?v=lHYhtDVi6z9ltPMzXs_0YZn9Dh0xY7dK4OMNXy_bDOF7WR0NjFAHs9ZqHyrIIgLLLutcgEa9BXw1iKCuilto9My52SMN-IJuUcy1XzmeKb5VIATP7mTK8I2HUOAvToccLHZONGPLA5hybKFfIrm8SOlc1LlY1RMtL_omQ6Rw9P1nry7M8lb4Wq7…	119.65	30.23	15.8	1613.9	1.1271	183	0.690111	0	20	70.6904	4.67	7.24	8.77	(Sub)tropical	Plantation	Ultisols
401	Literature site	Wu, X., Li, Y., Li, C., et al. “Effects of Land Use Type on Soil Total Organic Carbon and Soil Labile Organic Carbon in Naban River Watershed.” Ecology and Environmental Sciences 22, no. 1 (2013): 6–11. https://doi.org/10.16258/j.cnki.1674-5906.2013.01.011 (in Chinese).	100.633	22.175	20	1350	1.0988	1294	1.6937	0	20	70.4591	5.2	27.652	3.47	(Sub)tropical	Natural	Ultisols
402	Literature site	Wu, X., Li, Y., Li, C., et al. “Effects of Land Use Type on Soil Total Organic Carbon and Soil Labile Organic Carbon in Naban River Watershed.” Ecology and Environmental Sciences 22, no. 1 (2013): 6–11. https://doi.org/10.16258/j.cnki.1674-5906.2013.01.011 (in Chinese).	100.633	22.175	20	1350	1.0988	1294	1.6937	0	20	70.4591	5.2	17.83	2.65	(Sub)tropical	Plantation	Ultisols
403	Literature site	Luan, J. “Different soil organic matter fractions of three forest types in Kuanba forest region.” Master’s thesis, Sichuan Agricultural University, 2007. https://kns.cnki.net/kcms2/article/abstract?v=lHYhtDVi6z-N1anc-cFVBw7dJLYteeaVnuvfD7i_yCRwaiYWuBT8ffBP28PWpSI5ShFN3MQ1jagl_7Dcz7zjytdXN8zOVF_MLMa1dku7TKl5UXY57KiKWx4aG5Lv63YA2XbdKu2RvkqUjV273PoGmM9RWqNFuuOT6u5Q-hhlmWb9CETFdZ-st2HuObJxgVnE (in Ch…	104.325	32.1822	11	1187	0.8852	1025	0.918795	0	10	62.0311	5.2	64.7377	12.9823	(Sub)tropical	Natural	Entisols
404	Literature site	Luan, J. “Different soil organic matter fractions of three forest types in Kuanba forest region.” Master’s thesis, Sichuan Agricultural University, 2007. https://kns.cnki.net/kcms2/article/abstract?v=lHYhtDVi6z-N1anc-cFVBw7dJLYteeaVnuvfD7i_yCRwaiYWuBT8ffBP28PWpSI5ShFN3MQ1jagl_7Dcz7zjytdXN8zOVF_MLMa1dku7TKl5UXY57KiKWx4aG5Lv63YA2XbdKu2RvkqUjV273PoGmM9RWqNFuuOT6u5Q-hhlmWb9CETFdZ-st2HuObJxgVnE (in Ch…	104.328	32.1827	11	1187	0.8852	1950	0.920983	0	10	62.0311	5.2	88.2538	24.3362	(Sub)tropical	Natural	Entisols
405	Literature site	Luan, J. “Different soil organic matter fractions of three forest types in Kuanba forest region.” Master’s thesis, Sichuan Agricultural University, 2007. https://kns.cnki.net/kcms2/article/abstract?v=lHYhtDVi6z-N1anc-cFVBw7dJLYteeaVnuvfD7i_yCRwaiYWuBT8ffBP28PWpSI5ShFN3MQ1jagl_7Dcz7zjytdXN8zOVF_MLMa1dku7TKl5UXY57KiKWx4aG5Lv63YA2XbdKu2RvkqUjV273PoGmM9RWqNFuuOT6u5Q-hhlmWb9CETFdZ-st2HuObJxgVnE (in Ch…	104.323	32.1823	11	1187	0.8901	2292	0.912313	10	20	66.4795	5.2	27.5999	13.7501	(Sub)tropical	Plantation	Entisols
406	Literature site	Luan, J. “Different soil organic matter fractions of three forest types in Kuanba forest region.” Master’s thesis, Sichuan Agricultural University, 2007. https://kns.cnki.net/kcms2/article/abstract?v=lHYhtDVi6z-N1anc-cFVBw7dJLYteeaVnuvfD7i_yCRwaiYWuBT8ffBP28PWpSI5ShFN3MQ1jagl_7Dcz7zjytdXN8zOVF_MLMa1dku7TKl5UXY57KiKWx4aG5Lv63YA2XbdKu2RvkqUjV273PoGmM9RWqNFuuOT6u5Q-hhlmWb9CETFdZ-st2HuObJxgVnE (in Ch…	104.325	32.1822	11	1187	0.8852	1025	0.918795	10	20	63.2206	5.2	27.7439	5.70607	(Sub)tropical	Natural	Entisols
407	Literature site	Luan, J. “Different soil organic matter fractions of three forest types in Kuanba forest region.” Master’s thesis, Sichuan Agricultural University, 2007. https://kns.cnki.net/kcms2/article/abstract?v=lHYhtDVi6z-N1anc-cFVBw7dJLYteeaVnuvfD7i_yCRwaiYWuBT8ffBP28PWpSI5ShFN3MQ1jagl_7Dcz7zjytdXN8zOVF_MLMa1dku7TKl5UXY57KiKWx4aG5Lv63YA2XbdKu2RvkqUjV273PoGmM9RWqNFuuOT6u5Q-hhlmWb9CETFdZ-st2HuObJxgVnE (in Ch…	104.328	32.1827	11	1187	0.8852	1950	0.920983	10	20	63.2206	5.2	38.5643	11.1957	(Sub)tropical	Natural	Entisols
408	Literature site	Li, Z., Guo, W., Wang, X., et al. “Effects of land use type on the distribution of organic carbon in different sized soil particles and its relationships to herb biomass in hilly red soil region of South China.” Chinese Journal of Applied Ecology 23, no. 4 (2012): 867–874. https://doi.org/10.13287/j.1001-9332.2012.0121 (in Chinese).	112.367	27.05	17.1	1346	1.1855	84	0.525015	0	20	66.5	6.11004	5.76	2.07	(Sub)tropical	Plantation	Ultisols
409	Literature site	Li, Z., Guo, W., Wang, X., et al. “Effects of land use type on the distribution of organic carbon in different sized soil particles and its relationships to herb biomass in hilly red soil region of South China.” Chinese Journal of Applied Ecology 23, no. 4 (2012): 867–874. https://doi.org/10.13287/j.1001-9332.2012.0121 (in Chinese).	112.367	27.05	17.1	1346	1.1855	84	0.525015	0	20	67.2	6.11004	5.02	1.91	(Sub)tropical	Plantation	Ultisols
410	Literature site	Li, Z., Guo, W., Wang, X., et al. “Effects of land use type on the distribution of organic carbon in different sized soil particles and its relationships to herb biomass in hilly red soil region of South China.” Chinese Journal of Applied Ecology 23, no. 4 (2012): 867–874. https://doi.org/10.13287/j.1001-9332.2012.0121 (in Chinese).	112.367	27.05	17.1	1346	1.1855	84	0.525015	0	20	66.6	6.11004	5.81	2.36	(Sub)tropical	Plantation	Ultisols
411	Literature site	Li, Z., Guo, W., Wang, X., et al. “Effects of land use type on the distribution of organic carbon in different sized soil particles and its relationships to herb biomass in hilly red soil region of South China.” Chinese Journal of Applied Ecology 23, no. 4 (2012): 867–874. https://doi.org/10.13287/j.1001-9332.2012.0121 (in Chinese).	112.367	27.05	17.1	1346	1.1855	84	0.525015	0	20	66.8	6.11004	4.59	2.42	(Sub)tropical	Plantation	Ultisols
412	Literature site	Li, Z., Guo, W., Wang, X., et al. “Effects of land use type on the distribution of organic carbon in different sized soil particles and its relationships to herb biomass in hilly red soil region of South China.” Chinese Journal of Applied Ecology 23, no. 4 (2012): 867–874. https://doi.org/10.13287/j.1001-9332.2012.0121 (in Chinese).	112.367	27.05	17.1	1346	1.1855	84	0.525015	0	20	65.3	6.11004	4.62	1.84	(Sub)tropical	Plantation	Ultisols
413	Literature site	Wu, J., Zhang, X., Wang, Y., et al. “The effects of land use changes on the distribution of soil organic carbon in physical fractionation of soil.” Scientia Silvae Sinicae, no. 4 (2002): 19–29. https://doi.org/10.3321/j.issn:1001-7488.2002.04.004 (in Chinese).	106.15	35.25	5.8	538	0.5796	1989	0.485621	0	10	76.2395	7.71007	22.09	7.95	Temperate	Plantation	Inceptisols
414	Literature site	Wu, J., Zhang, X., Wang, Y., et al. “The effects of land use changes on the distribution of soil organic carbon in physical fractionation of soil.” Scientia Silvae Sinicae, no. 4 (2002): 19–29. https://doi.org/10.3321/j.issn:1001-7488.2002.04.004 (in Chinese).	106.15	35.25	5.8	538	0.5796	1989	0.485621	10	20	75.3098	7.67008	18.34	5.11	Temperate	Plantation	Inceptisols
415	Literature site	Wu, J., Zhang, X., Wang, Y., et al. “The effects of land use changes on the distribution of soil organic carbon in physical fractionation of soil.” Scientia Silvae Sinicae, no. 4 (2002): 19–29. https://doi.org/10.3321/j.issn:1001-7488.2002.04.004 (in Chinese).	106.15	35.25	5.8	538	0.5796	1989	0.485621	0	10	76.2395	7.71007	14.73	7.4	Temperate	Plantation	Inceptisols
416	Literature site	Wu, J., Zhang, X., Wang, Y., et al. “The effects of land use changes on the distribution of soil organic carbon in physical fractionation of soil.” Scientia Silvae Sinicae, no. 4 (2002): 19–29. https://doi.org/10.3321/j.issn:1001-7488.2002.04.004 (in Chinese).	106.15	35.25	5.8	538	0.5796	1989	0.485621	10	20	75.3098	7.67008	10.95	5.39	Temperate	Plantation	Inceptisols
417	Literature site	Wu, J., Zhang, X., Wang, Y., et al. “The effects of land use changes on the distribution of soil organic carbon in physical fractionation of soil.” Scientia Silvae Sinicae, no. 4 (2002): 19–29. https://doi.org/10.3321/j.issn:1001-7488.2002.04.004 (in Chinese).	106.15	35.25	5.8	538	0.5796	1989	0.485621	0	10	76.2395	7.71007	18.87	10.64	Temperate	Plantation	Inceptisols
418	Literature site	Wu, J., Zhang, X., Wang, Y., et al. “The effects of land use changes on the distribution of soil organic carbon in physical fractionation of soil.” Scientia Silvae Sinicae, no. 4 (2002): 19–29. https://doi.org/10.3321/j.issn:1001-7488.2002.04.004 (in Chinese).	106.15	35.25	5.8	538	0.5796	1989	0.485621	10	20	75.3098	7.67008	15.39	5.86	Temperate	Plantation	Inceptisols
419	Literature site	Wu, J., Zhang, X., Wang, Y., et al. “The effects of land use changes on the distribution of soil organic carbon in physical fractionation of soil.” Scientia Silvae Sinicae, no. 4 (2002): 19–29. https://doi.org/10.3321/j.issn:1001-7488.2002.04.004 (in Chinese).	106.15	35.25	5.8	538	0.5796	1989	0.485621	0	10	76.2395	7.71007	25.32	7.66	Temperate	Natural	Inceptisols
420	Literature site	Wu, J., Zhang, X., Wang, Y., et al. “The effects of land use changes on the distribution of soil organic carbon in physical fractionation of soil.” Scientia Silvae Sinicae, no. 4 (2002): 19–29. https://doi.org/10.3321/j.issn:1001-7488.2002.04.004 (in Chinese).	106.15	35.25	5.8	538	0.5796	1989	0.485621	10	20	75.3098	7.67008	20.79	4.09	Temperate	Natural	Inceptisols
421	Literature site	Wu, J., Zhang, X., Wang, Y., et al. “The effects of land use changes on the distribution of soil organic carbon in physical fractionation of soil.” Scientia Silvae Sinicae, no. 4 (2002): 19–29. https://doi.org/10.3321/j.issn:1001-7488.2002.04.004 (in Chinese).	106.15	35.25	5.8	538	0.5796	1989	0.485621	0	10	76.2395	7.71007	24.45	8.8	Temperate	Natural	Inceptisols
422	Literature site	Wu, J., Zhang, X., Wang, Y., et al. “The effects of land use changes on the distribution of soil organic carbon in physical fractionation of soil.” Scientia Silvae Sinicae, no. 4 (2002): 19–29. https://doi.org/10.3321/j.issn:1001-7488.2002.04.004 (in Chinese).	106.15	35.25	5.8	538	0.5796	1989	0.485621	10	20	75.3098	7.67008	7.81	2.9	Temperate	Natural	Inceptisols
423	Literature site	Zhang, L., and Zhang, M. “Effects of Land Use on Particulate Organic Carbon and Black Carbon Accumulation in Red and Yellow Soils.” Soils Bulletin, no. 4 (2006): 662–665. https://doi.org/10.19336/j.cnki.trtb.2006.04.009 (in Chinese).	118.416	29.1379	16.5	1490	1.3309	135	0.573696	0	20	62.5207	5.6	26.5187	17.9013	(Sub)tropical	Natural	Ultisols
424	Literature site	Zhang, L., and Zhang, M. “Effects of Land Use on Particulate Organic Carbon and Black Carbon Accumulation in Red and Yellow Soils.” Soils Bulletin, no. 4 (2006): 662–665. https://doi.org/10.19336/j.cnki.trtb.2006.04.009 (in Chinese).	118.416	29.1379	16.5	1490	1.3309	135	0.573696	0	20	62.5207	5.6	23.4298	15.4902	(Sub)tropical	Natural	Ultisols
425	Literature site	Zhang, L., and Zhang, M. “Effects of Land Use on Particulate Organic Carbon and Black Carbon Accumulation in Red and Yellow Soils.” Soils Bulletin, no. 4 (2006): 662–665. https://doi.org/10.19336/j.cnki.trtb.2006.04.009 (in Chinese).	118.416	29.1379	16.5	1490	1.3309	135	0.573696	0	20	62.5207	5.6	27.9201	58.5199	(Sub)tropical	Natural	Ultisols
426	Literature site	Zhang, L., and Zhang, M. “Effects of Land Use on Particulate Organic Carbon and Black Carbon Accumulation in Red and Yellow Soils.” Soils Bulletin, no. 4 (2006): 662–665. https://doi.org/10.19336/j.cnki.trtb.2006.04.009 (in Chinese).	118.416	29.1379	16.5	1490	1.3309	135	0.573696	0	20	62.5207	5.6	30.1003	25.1297	(Sub)tropical	Natural	Ultisols
427	Literature site	Geng, Y., Yu, X., Yue, Y., et al. “Soil Active Organic Carbon Pool of Coniferous and Broadleaved Forests in the Mountainous Area of Beijing.” Journal of Beijing Forestry University 31, no. 5 (2009): 19–24. https://doi.org/10.3321/j.issn:1000-1522.2009.05.004 (in Chinese).	116	40	10.5958	535	0.3674	228	0.285844	0	10	72.635	6.83435	9.79	6.85	Temperate	Plantation	Entisols
428	Literature site	Geng, Y., Yu, X., Yue, Y., et al. “Soil Active Organic Carbon Pool of Coniferous and Broadleaved Forests in the Mountainous Area of Beijing.” Journal of Beijing Forestry University 31, no. 5 (2009): 19–24. https://doi.org/10.3321/j.issn:1000-1522.2009.05.004 (in Chinese).	116	40	10.5958	535	0.3674	228	0.285844	10	20	72.635	6.83435	11.03	3.74	Temperate	Plantation	Entisols
429	Literature site	Geng, Y., Yu, X., Yue, Y., et al. “Soil Active Organic Carbon Pool of Coniferous and Broadleaved Forests in the Mountainous Area of Beijing.” Journal of Beijing Forestry University 31, no. 5 (2009): 19–24. https://doi.org/10.3321/j.issn:1000-1522.2009.05.004 (in Chinese).	116	40	10.5958	535	0.3674	175	0.285844	0	10	72.635	6.83435	7.9	12.01	Temperate	Plantation	Entisols
430	Literature site	Geng, Y., Yu, X., Yue, Y., et al. “Soil Active Organic Carbon Pool of Coniferous and Broadleaved Forests in the Mountainous Area of Beijing.” Journal of Beijing Forestry University 31, no. 5 (2009): 19–24. https://doi.org/10.3321/j.issn:1000-1522.2009.05.004 (in Chinese).	116	40	10.5958	535	0.3674	175	0.285844	10	20	72.635	6.83435	11.25	5.14	Temperate	Plantation	Entisols
431	Literature site	Geng, Y., Yu, X., Yue, Y., et al. “Soil Active Organic Carbon Pool of Coniferous and Broadleaved Forests in the Mountainous Area of Beijing.” Journal of Beijing Forestry University 31, no. 5 (2009): 19–24. https://doi.org/10.3321/j.issn:1000-1522.2009.05.004 (in Chinese).	116	40	10.5958	535	0.3674	375	0.285844	0	10	72.635	6.83435	9.47	7.84	Temperate	Plantation	Entisols
432	Literature site	Geng, Y., Yu, X., Yue, Y., et al. “Soil Active Organic Carbon Pool of Coniferous and Broadleaved Forests in the Mountainous Area of Beijing.” Journal of Beijing Forestry University 31, no. 5 (2009): 19–24. https://doi.org/10.3321/j.issn:1000-1522.2009.05.004 (in Chinese).	116	40	10.5958	535	0.3674	375	0.285844	10	20	72.635	6.83435	5.51	1.64	Temperate	Plantation	Entisols
433	Literature site	Geng, Y., Yu, X., Yue, Y., et al. “Soil Active Organic Carbon Pool of Coniferous and Broadleaved Forests in the Mountainous Area of Beijing.” Journal of Beijing Forestry University 31, no. 5 (2009): 19–24. https://doi.org/10.3321/j.issn:1000-1522.2009.05.004 (in Chinese).	116	40	10.5958	535	0.3674	258	0.285844	0	10	72.635	6.83435	6.53	23.15	Temperate	Natural	Entisols
434	Literature site	Geng, Y., Yu, X., Yue, Y., et al. “Soil Active Organic Carbon Pool of Coniferous and Broadleaved Forests in the Mountainous Area of Beijing.” Journal of Beijing Forestry University 31, no. 5 (2009): 19–24. https://doi.org/10.3321/j.issn:1000-1522.2009.05.004 (in Chinese).	116	40	10.5958	535	0.3674	258	0.285844	10	20	72.635	6.83435	8.7	7.46	Temperate	Natural	Entisols
435	Literature site	Geng, Y., Yu, X., Yue, Y., et al. “Soil Active Organic Carbon Pool of Coniferous and Broadleaved Forests in the Mountainous Area of Beijing.” Journal of Beijing Forestry University 31, no. 5 (2009): 19–24. https://doi.org/10.3321/j.issn:1000-1522.2009.05.004 (in Chinese).	116	40	10.5958	535	0.3674	829	0.285844	0	10	72.635	6.83435	9.72	44.28	Temperate	Natural	Entisols
436	Literature site	Geng, Y., Yu, X., Yue, Y., et al. “Soil Active Organic Carbon Pool of Coniferous and Broadleaved Forests in the Mountainous Area of Beijing.” Journal of Beijing Forestry University 31, no. 5 (2009): 19–24. https://doi.org/10.3321/j.issn:1000-1522.2009.05.004 (in Chinese).	116	40	10.5958	535	0.3674	829	0.285844	10	20	72.635	6.83435	17.19	17.2	Temperate	Natural	Entisols
437	Literature site	Geng, Y., Yu, X., Yue, Y., et al. “Soil Active Organic Carbon Pool of Coniferous and Broadleaved Forests in the Mountainous Area of Beijing.” Journal of Beijing Forestry University 31, no. 5 (2009): 19–24. https://doi.org/10.3321/j.issn:1000-1522.2009.05.004 (in Chinese).	116	40	10.5958	535	0.3674	760	0.285844	0	10	72.635	6.83435	10.01	56.72	Temperate	Natural	Entisols
438	Literature site	Geng, Y., Yu, X., Yue, Y., et al. “Soil Active Organic Carbon Pool of Coniferous and Broadleaved Forests in the Mountainous Area of Beijing.” Journal of Beijing Forestry University 31, no. 5 (2009): 19–24. https://doi.org/10.3321/j.issn:1000-1522.2009.05.004 (in Chinese).	116	40	10.5958	535	0.3674	760	0.285844	10	20	72.635	6.83435	12	24.37	Temperate	Natural	Entisols
439	Literature site	Geng, Y., Yu, X., Yue, Y., et al. “Soil Active Organic Carbon Pool of Coniferous and Broadleaved Forests in the Mountainous Area of Beijing.” Journal of Beijing Forestry University 31, no. 5 (2009): 19–24. https://doi.org/10.3321/j.issn:1000-1522.2009.05.004 (in Chinese).	116	40	10.5958	535	0.3674	1340	0.285844	0	10	72.635	6.83435	10.7	30.46	Temperate	Plantation	Entisols
440	Literature site	Geng, Y., Yu, X., Yue, Y., et al. “Soil Active Organic Carbon Pool of Coniferous and Broadleaved Forests in the Mountainous Area of Beijing.” Journal of Beijing Forestry University 31, no. 5 (2009): 19–24. https://doi.org/10.3321/j.issn:1000-1522.2009.05.004 (in Chinese).	116	40	10.5958	535	0.3674	1340	0.285844	10	20	72.635	6.83435	11.16	14.21	Temperate	Plantation	Entisols
441	Literature site	Geng, Y., Yu, X., Yue, Y., et al. “Soil Active Organic Carbon Pool of Coniferous and Broadleaved Forests in the Mountainous Area of Beijing.” Journal of Beijing Forestry University 31, no. 5 (2009): 19–24. https://doi.org/10.3321/j.issn:1000-1522.2009.05.004 (in Chinese).	116	40	10.5958	535	0.3674	1260	0.285844	0	10	72.635	6.83435	14.66	31.15	Temperate	Natural	Entisols
442	Literature site	Geng, Y., Yu, X., Yue, Y., et al. “Soil Active Organic Carbon Pool of Coniferous and Broadleaved Forests in the Mountainous Area of Beijing.” Journal of Beijing Forestry University 31, no. 5 (2009): 19–24. https://doi.org/10.3321/j.issn:1000-1522.2009.05.004 (in Chinese).	116	40	10.5958	535	0.3674	1260	0.285844	10	20	72.635	6.83435	18.14	14.84	Temperate	Natural	Entisols
443	Literature site	Geng, Y., Yu, X., Yue, Y., et al. “Soil Active Organic Carbon Pool of Coniferous and Broadleaved Forests in the Mountainous Area of Beijing.” Journal of Beijing Forestry University 31, no. 5 (2009): 19–24. https://doi.org/10.3321/j.issn:1000-1522.2009.05.004 (in Chinese).	116	40	10.5958	535	0.3674	1170	0.285844	0	10	72.635	6.83435	7.18	11.24	Temperate	Plantation	Entisols
444	Literature site	Geng, Y., Yu, X., Yue, Y., et al. “Soil Active Organic Carbon Pool of Coniferous and Broadleaved Forests in the Mountainous Area of Beijing.” Journal of Beijing Forestry University 31, no. 5 (2009): 19–24. https://doi.org/10.3321/j.issn:1000-1522.2009.05.004 (in Chinese).	116	40	10.5958	535	0.3674	1170	0.285844	10	20	72.635	6.83435	7.97	5.29	Temperate	Plantation	Entisols
445	Literature site	Geng, Y., Yu, X., Yue, Y., et al. “Soil Active Organic Carbon Pool of Coniferous and Broadleaved Forests in the Mountainous Area of Beijing.” Journal of Beijing Forestry University 31, no. 5 (2009): 19–24. https://doi.org/10.3321/j.issn:1000-1522.2009.05.004 (in Chinese).	116	40	10.5958	535	0.3674	1230	0.285844	0	10	72.635	6.83435	8.94	22.98	Temperate	Natural	Entisols
446	Literature site	Geng, Y., Yu, X., Yue, Y., et al. “Soil Active Organic Carbon Pool of Coniferous and Broadleaved Forests in the Mountainous Area of Beijing.” Journal of Beijing Forestry University 31, no. 5 (2009): 19–24. https://doi.org/10.3321/j.issn:1000-1522.2009.05.004 (in Chinese).	116	40	10.5958	535	0.3674	1230	0.285844	10	20	72.635	6.83435	12.62	8.55	Temperate	Natural	Entisols
447	Literature site	Wang, Y., and Zhang, M. “Distribution Characters of Particulate Organic Carbon and Black Carbon in Soils under Different Forestry Vegetations.” Journal of Zhejiang University (Agriculture and Life Sciences) 37, no. 2 (2011): 193–202. https://doi.org/10.3785/j.issn.1008-9209.2011.02.012 (in Chinese).	119.7	27.55	15	2200	1.3948	700	0.687291	0	10	69.0418	5.13	71.91	69.09	(Sub)tropical	Natural	Ultisols
448	Literature site	Wang, Y., and Zhang, M. “Distribution Characters of Particulate Organic Carbon and Black Carbon in Soils under Different Forestry Vegetations.” Journal of Zhejiang University (Agriculture and Life Sciences) 37, no. 2 (2011): 193–202. https://doi.org/10.3785/j.issn.1008-9209.2011.02.012 (in Chinese).	119.7	27.55	15	2200	1.3948	850	0.687291	0	10	69.0418	5.28	66.42	56.58	(Sub)tropical	Natural	Ultisols
449	Literature site	Wang, Y., and Zhang, M. “Distribution Characters of Particulate Organic Carbon and Black Carbon in Soils under Different Forestry Vegetations.” Journal of Zhejiang University (Agriculture and Life Sciences) 37, no. 2 (2011): 193–202. https://doi.org/10.3785/j.issn.1008-9209.2011.02.012 (in Chinese).	119.7	27.55	15	2200	1.3948	900	0.687291	0	10	69.0418	5.08	40.698	30.702	(Sub)tropical	Natural	Ultisols
450	Literature site	Wang, Y., and Zhang, M. “Distribution Characters of Particulate Organic Carbon and Black Carbon in Soils under Different Forestry Vegetations.” Journal of Zhejiang University (Agriculture and Life Sciences) 37, no. 2 (2011): 193–202. https://doi.org/10.3785/j.issn.1008-9209.2011.02.012 (in Chinese).	119.7	27.55	15	2200	1.3948	1000	0.687291	0	10	69.0418	5.17	51.984	39.216	(Sub)tropical	Natural	Ultisols
451	Literature site	Wang, Y., and Zhang, M. “Distribution Characters of Particulate Organic Carbon and Black Carbon in Soils under Different Forestry Vegetations.” Journal of Zhejiang University (Agriculture and Life Sciences) 37, no. 2 (2011): 193–202. https://doi.org/10.3785/j.issn.1008-9209.2011.02.012 (in Chinese).	119.7	27.55	15	2200	1.3948	1400	0.687291	0	10	69.0418	5.28	50.544	54.756	(Sub)tropical	Natural	Ultisols
452	Literature site	Wang, Y., and Zhang, M. “Distribution Characters of Particulate Organic Carbon and Black Carbon in Soils under Different Forestry Vegetations.” Journal of Zhejiang University (Agriculture and Life Sciences) 37, no. 2 (2011): 193–202. https://doi.org/10.3785/j.issn.1008-9209.2011.02.012 (in Chinese).	119.7	27.55	15	2200	1.3948	700	0.687291	0	10	69.0418	5.23	29.868	22.532	(Sub)tropical	Natural	Ultisols
453	Literature site	Liu, T., Liu, C., and Zhang, W. “Distribution Characteristics of Organic Carbon and δ13C Composition in Different Soil Particle Size in the Slope of Vegetation Recovery.” Ecology and Environment 17, no. 5 (2008): 2031–2036. https://doi.org/10.16258/j.cnki.1674-5906.2008.05.057 (in Chinese).	108.367	22.8	18.2	1389	1.0277	97	0.461252	0	10	48.6	7.2	70.0812	74.1188	(Sub)tropical	Natural	Inceptisols
454	Literature site	Liu, T., Liu, C., and Zhang, W. “Distribution Characteristics of Organic Carbon and δ13C Composition in Different Soil Particle Size in the Slope of Vegetation Recovery.” Ecology and Environment 17, no. 5 (2008): 2031–2036. https://doi.org/10.16258/j.cnki.1674-5906.2008.05.057 (in Chinese).	108.367	22.8	18.2	1389	1.0277	97	0.461252	10	20	50	7.3	63.3954	63.9046	(Sub)tropical	Natural	Inceptisols
455	Literature site	Liu, T., Liu, C., and Zhang, W. “Distribution Characteristics of Organic Carbon and δ13C Composition in Different Soil Particle Size in the Slope of Vegetation Recovery.” Ecology and Environment 17, no. 5 (2008): 2031–2036. https://doi.org/10.16258/j.cnki.1674-5906.2008.05.057 (in Chinese).	108.367	22.8	18.2	1389	1.0277	97	0.461252	0	10	63.3	7.5	71.4292	41.7708	(Sub)tropical	Natural	Inceptisols
456	Literature site	Liu, T., Liu, C., and Zhang, W. “Distribution Characteristics of Organic Carbon and δ13C Composition in Different Soil Particle Size in the Slope of Vegetation Recovery.” Ecology and Environment 17, no. 5 (2008): 2031–2036. https://doi.org/10.16258/j.cnki.1674-5906.2008.05.057 (in Chinese).	108.367	22.8	18.2	1389	1.0277	97	0.461252	10	20	55.5	7.5	55.722	44.678	(Sub)tropical	Natural	Inceptisols
457	Literature site	Liu, T., Liu, C., and Zhang, W. “Distribution Characteristics of Organic Carbon and δ13C Composition in Different Soil Particle Size in the Slope of Vegetation Recovery.” Ecology and Environment 17, no. 5 (2008): 2031–2036. https://doi.org/10.16258/j.cnki.1674-5906.2008.05.057 (in Chinese).	108.367	22.8	18.2	1389	1.0277	97	0.461252	0	10	93.7	7.1	58.6552	4.1448	(Sub)tropical	Natural	Inceptisols
458	Literature site	Liu, T., Liu, C., and Zhang, W. “Distribution Characteristics of Organic Carbon and δ13C Composition in Different Soil Particle Size in the Slope of Vegetation Recovery.” Ecology and Environment 17, no. 5 (2008): 2031–2036. https://doi.org/10.16258/j.cnki.1674-5906.2008.05.057 (in Chinese).	108.367	22.8	18.2	1389	1.0277	97	0.461252	10	20	95.2	7.1	46.172	2.328	(Sub)tropical	Natural	Inceptisols
459	Literature site	Liu, T., Liu, C., and Zhang, W. “Distribution Characteristics of Organic Carbon and δ13C Composition in Different Soil Particle Size in the Slope of Vegetation Recovery.” Ecology and Environment 17, no. 5 (2008): 2031–2036. https://doi.org/10.16258/j.cnki.1674-5906.2008.05.057 (in Chinese).	108.367	22.8	18.2	1389	1.0277	97	0.461252	0	10	97.2	6.9	43.0153	1.2847	(Sub)tropical	Natural	Inceptisols
460	Literature site	Liu, T., Liu, C., and Zhang, W. “Distribution Characteristics of Organic Carbon and δ13C Composition in Different Soil Particle Size in the Slope of Vegetation Recovery.” Ecology and Environment 17, no. 5 (2008): 2031–2036. https://doi.org/10.16258/j.cnki.1674-5906.2008.05.057 (in Chinese).	108.367	22.8	18.2	1389	1.0277	97	0.461252	10	20	97.4	7	34.1101	0.5899	(Sub)tropical	Natural	Inceptisols
461	Literature site	Chen, X., Liu, J., Deng, Q., et al. “Effects of Precipitation Intensity on Soil Organic Carbon Fractions and Their Distribution under Subtropical Forests of South China.” Chinese Journal of Applied Ecology 21, no. 5 (2010): 1210–1216. https://doi.org/10.13287/j.1001-9332.2010.0161 (in Chinese).	112.5	23.15	21.4	1927	1.3914	289	1.20578	0	10	55.7114	5.43991	22.9708	8.17391	(Sub)tropical	Natural	Ultisols
462	Literature site	Chen, X., Liu, J., Deng, Q., et al. “Effects of Precipitation Intensity on Soil Organic Carbon Fractions and Their Distribution under Subtropical Forests of South China.” Chinese Journal of Applied Ecology 21, no. 5 (2010): 1210–1216. https://doi.org/10.13287/j.1001-9332.2010.0161 (in Chinese).	112.5	23.15	21.4	1927	1.3914	289	1.20578	10	20	60.1208	5.34993	17.2849	3.42029	(Sub)tropical	Natural	Ultisols
463	Literature site	Chen, X., Liu, J., Deng, Q., et al. “Effects of Precipitation Intensity on Soil Organic Carbon Fractions and Their Distribution under Subtropical Forests of South China.” Chinese Journal of Applied Ecology 21, no. 5 (2010): 1210–1216. https://doi.org/10.13287/j.1001-9332.2010.0161 (in Chinese).	112.5	23.15	21.4	1927	1.3914	289	1.20578	10	20	60.1208	5.34993	15.2041	1.85507	(Sub)tropical	Plantation	Ultisols
464	Literature site	Chen, X., Liu, J., Deng, Q., et al. “Effects of Precipitation Intensity on Soil Organic Carbon Fractions and Their Distribution under Subtropical Forests of South China.” Chinese Journal of Applied Ecology 21, no. 5 (2010): 1210–1216. https://doi.org/10.13287/j.1001-9332.2010.0161 (in Chinese).	112.5	23.15	21.4	1927	1.3914	289	1.20578	0	10	55.7114	5.43991	13.7194	5.44928	(Sub)tropical	Plantation	Ultisols
465	Literature site	Chen, X., Liu, J., Deng, Q., et al. “Effects of Precipitation Intensity on Soil Organic Carbon Fractions and Their Distribution under Subtropical Forests of South China.” Chinese Journal of Applied Ecology 21, no. 5 (2010): 1210–1216. https://doi.org/10.13287/j.1001-9332.2010.0161 (in Chinese).	112.5	23.15	21.4	1927	1.3914	289	1.20578	10	20	60.1208	5.34993	4.83159	2.31884	(Sub)tropical	Plantation	Ultisols
466	Literature site	Zhang, X., Guan, D., Li, H., et al. “Allocation Characteristics of Organic Carbon Pool in Typical Forest Soils in Guangzhou.” Journal of Sun Yat-sen University (Natural Science Edition), 48, no. 5 (2009): 137–142. https://doi.org/10.3321/j.issn:0529-6579.2009.05.027 (in Chinese).	112.95	22.4333	21.4	1689	1.4452	2	0.473218	0	20	68.8798	5.60008	10.5756	2.0144	(Sub)tropical	Plantation	Inceptisols
467	Literature site	Zhang, X., Guan, D., Li, H., et al. “Allocation Characteristics of Organic Carbon Pool in Typical Forest Soils in Guangzhou.” Journal of Sun Yat-sen University (Natural Science Edition), 48, no. 5 (2009): 137–142. https://doi.org/10.3321/j.issn:0529-6579.2009.05.027 (in Chinese).	112.95	22.4333	21.4	1689	1.4452	2	0.473218	0	20	68.8798	5.60008	11.1952	2.37475	(Sub)tropical	Plantation	Inceptisols
468	Literature site	Zhang, X., Guan, D., Li, H., et al. “Allocation Characteristics of Organic Carbon Pool in Typical Forest Soils in Guangzhou.” Journal of Sun Yat-sen University (Natural Science Edition), 48, no. 5 (2009): 137–142. https://doi.org/10.3321/j.issn:0529-6579.2009.05.027 (in Chinese).	112.95	22.4333	21.4	1689	1.4452	2	0.473218	0	20	68.8798	5.60008	12.0982	2.69178	(Sub)tropical	Natural	Inceptisols
469	Literature site	Zhang, X., Guan, D., Li, H., et al. “Allocation Characteristics of Organic Carbon Pool in Typical Forest Soils in Guangzhou.” Journal of Sun Yat-sen University (Natural Science Edition), 48, no. 5 (2009): 137–142. https://doi.org/10.3321/j.issn:0529-6579.2009.05.027 (in Chinese).	112.95	22.4333	21.4	1689	1.4452	2	0.473218	0	20	68.8798	5.60008	15.6168	3.6632	(Sub)tropical	Natural	Inceptisols
470	Literature site	Zhang, X., Guan, D., Li, H., et al. “Allocation Characteristics of Organic Carbon Pool in Typical Forest Soils in Guangzhou.” Journal of Sun Yat-sen University (Natural Science Edition), 48, no. 5 (2009): 137–142. https://doi.org/10.3321/j.issn:0529-6579.2009.05.027 (in Chinese).	112.95	22.4333	21.4	1689	1.4452	2	0.473218	0	20	68.8798	5.60008	19.5222	5.66775	(Sub)tropical	Natural	Inceptisols
471	Literature site	Zhang, X., Guan, D., Li, H., et al. “Allocation Characteristics of Organic Carbon Pool in Typical Forest Soils in Guangzhou.” Journal of Sun Yat-sen University (Natural Science Edition), 48, no. 5 (2009): 137–142. https://doi.org/10.3321/j.issn:0529-6579.2009.05.027 (in Chinese).	112.95	22.4333	21.4	1689	1.4452	2	0.473218	0	20	68.8798	5.60008	23.5435	7.51652	(Sub)tropical	Natural	Inceptisols
472	Literature site	Xiao, Z., Wang, J., Liu, J., et al. “Effects of Management Mode of Chinese Pine Forest on Accumulation of Black Carbon and Particulate Organic Carbon in the Ziwuling Forest Region of the Loess Plateau.” Agricultural Research in the Arid Areas, 29, no. 4 (2011): 115–120. (in Chinese).	108.567	35.4333	9.3	588.2	0.5086	1662	0.589158	0	10	70.9001	6.88	20.58	14.6	Temperate	Natural	Inceptisols
473	Literature site	Xiao, Z., Wang, J., Liu, J., et al. “Effects of Management Mode of Chinese Pine Forest on Accumulation of Black Carbon and Particulate Organic Carbon in the Ziwuling Forest Region of the Loess Plateau.” Agricultural Research in the Arid Areas, 29, no. 4 (2011): 115–120. (in Chinese).	108.567	35.4333	9.3	588.2	0.5086	1662	0.589158	10	20	69.1505	7	16.09	7.88	Temperate	Natural	Inceptisols
474	Literature site	Xiao, Z., Wang, J., Liu, J., et al. “Effects of Management Mode of Chinese Pine Forest on Accumulation of Black Carbon and Particulate Organic Carbon in the Ziwuling Forest Region of the Loess Plateau.” Agricultural Research in the Arid Areas, 29, no. 4 (2011): 115–120. (in Chinese).	108.578	35.445	9.3	588.2	0.516	1630	0.605905	0	10	73.6298	7.04	19.24	12.9	Temperate	Plantation	Inceptisols
475	Literature site	Xiao, Z., Wang, J., Liu, J., et al. “Effects of Management Mode of Chinese Pine Forest on Accumulation of Black Carbon and Particulate Organic Carbon in the Ziwuling Forest Region of the Loess Plateau.” Agricultural Research in the Arid Areas, 29, no. 4 (2011): 115–120. (in Chinese).	108.578	35.445	9.3	588.2	0.516	1630	0.605905	10	20	72.65	7.15	15.02	10.2	Temperate	Plantation	Inceptisols
476	Literature site	Xiao, Z., Wang, J., Liu, J., et al. “Effects of Management Mode of Chinese Pine Forest on Accumulation of Black Carbon and Particulate Organic Carbon in the Ziwuling Forest Region of the Loess Plateau.” Agricultural Research in the Arid Areas, 29, no. 4 (2011): 115–120. (in Chinese).	108.578	35.445	9.3	588.2	0.516	1620	0.605905	0	10	73.6298	7.06	25.09	10.8	Temperate	Plantation	Inceptisols
477	Literature site	Xiao, Z., Wang, J., Liu, J., et al. “Effects of Management Mode of Chinese Pine Forest on Accumulation of Black Carbon and Particulate Organic Carbon in the Ziwuling Forest Region of the Loess Plateau.” Agricultural Research in the Arid Areas, 29, no. 4 (2011): 115–120. (in Chinese).	108.578	35.445	9.3	588.2	0.516	1620	0.605905	10	20	72.65	7.16	17.66	7.93	Temperate	Plantation	Inceptisols
478	Literature site	Liu, J., Yan, L., Wang, Y., et al. “Effect of Different Land Use on Vertical Distribution of Soil Organic Carbon in Brown Soil.” Soils and Fertilizers in China, no. 4 (2012): 18–21. https://doi.org/10.3969/j.issn.1673-6257.2012.04.004 (in Chinese).	123.55	40.8	7.5	629	0.787	733	0.520489	0	20	76.31	6.11	15.2388	5.1612	Temperate	Natural	Mollisols
479	Literature site	Liu, J., Yan, L., Wang, Y., et al. “Effect of Different Land Use on Vertical Distribution of Soil Organic Carbon in Brown Soil.” Soils and Fertilizers in China, no. 4 (2012): 18–21. https://doi.org/10.3969/j.issn.1673-6257.2012.04.004 (in Chinese).	123.55	40.8	7.5	629	0.787	733	0.520489	0	20	65.82	5.92	9.22262	2.10738	Temperate	Plantation	Mollisols
480	Literature site	Qin, J., Wang, Q., and Sun, H. “Changes of Organic Carbon and Its Labile Fractions in Topsoil with Altitude in Subalpine-Alpine Area of Southwestern China.” Acta Ecologica Sinica 33, no. 18 (2013): 5858–5864. https://doi.org/10.5846/stxb201304040605 (in Chinese).	102.388	31.524	8.1	735	0.9747	3768	0.496173	0	20	61.8997	6.25012	20.4371	14.4403	Temperate	Natural	Inceptisols
481	Literature site	Qin, J., Wang, Q., and Sun, H. “Changes of Organic Carbon and Its Labile Fractions in Topsoil with Altitude in Subalpine-Alpine Area of Southwestern China.” Acta Ecologica Sinica 33, no. 18 (2013): 5858–5864. https://doi.org/10.5846/stxb201304040605 (in Chinese).	102.388	31.524	8.1	735	0.9747	3768	0.496173	0	20	61.8997	6.25012	26.9931	20.9633	Temperate	Natural	Inceptisols
482	Literature site	Qin, J., Wang, Q., and Sun, H. “Changes of Organic Carbon and Its Labile Fractions in Topsoil with Altitude in Subalpine-Alpine Area of Southwestern China.” Acta Ecologica Sinica 33, no. 18 (2013): 5858–5864. https://doi.org/10.5846/stxb201304040605 (in Chinese).	102.388	31.524	5.5	735	0.9747	3768	0.496173	0	20	61.8997	6.25012	32.2904	22.7505	Temperate	Natural	Inceptisols
483	Literature site	Qin, J., Wang, Q., and Sun, H. “Changes of Organic Carbon and Its Labile Fractions in Topsoil with Altitude in Subalpine-Alpine Area of Southwestern China.” Acta Ecologica Sinica 33, no. 18 (2013): 5858–5864. https://doi.org/10.5846/stxb201304040605 (in Chinese).	102.388	31.524	5.5	735	0.9747	3768	0.496173	0	20	61.8997	6.25012	39.2422	25.063	Temperate	Natural	Inceptisols
484	Literature site	Qin, J., Wang, Q., and Sun, H. “Changes of Organic Carbon and Its Labile Fractions in Topsoil with Altitude in Subalpine-Alpine Area of Southwestern China.” Acta Ecologica Sinica 33, no. 18 (2013): 5858–5864. https://doi.org/10.5846/stxb201304040605 (in Chinese).	102.388	31.524	4.3	735	0.9747	3768	0.496173	0	20	61.8997	6.25012	45.8194	31.8373	Temperate	Natural	Inceptisols
485	Literature site	Qin, J., Wang, Q., and Sun, H. “Changes of Organic Carbon and Its Labile Fractions in Topsoil with Altitude in Subalpine-Alpine Area of Southwestern China.” Acta Ecologica Sinica 33, no. 18 (2013): 5858–5864. https://doi.org/10.5846/stxb201304040605 (in Chinese).	102.388	31.524	4.3	735	0.9747	3768	0.496173	0	20	61.8997	6.25012	55.1386	31.7824	Temperate	Natural	Inceptisols
486	Literature site	Qin, J., Wang, Q., and Sun, H. “Changes of Organic Carbon and Its Labile Fractions in Topsoil with Altitude in Subalpine-Alpine Area of Southwestern China.” Acta Ecologica Sinica 33, no. 18 (2013): 5858–5864. https://doi.org/10.5846/stxb201304040605 (in Chinese).	102.388	31.524	4	735	0.9747	3768	0.496173	0	20	61.8997	6.25012	38.8243	46.1893	Temperate	Natural	Inceptisols
487	Literature site	Qin, J., Wang, Q., and Sun, H. “Changes of Organic Carbon and Its Labile Fractions in Topsoil with Altitude in Subalpine-Alpine Area of Southwestern China.” Acta Ecologica Sinica 33, no. 18 (2013): 5858–5864. https://doi.org/10.5846/stxb201304040605 (in Chinese).	102.388	31.524	4	735	0.9747	3768	0.496173	0	20	61.8997	6.25012	38.3371	46.404	Temperate	Natural	Inceptisols
488	Literature site	He, H., Zhang, Z., He, Y., et al. “Study on Properties of Forest Soil in Karst Region of Yuntai Mountain in Guizhou Province.” Hubei Agricultural Sciences 52, no. 13 (2013): 3007–3010. https://doi.org/10.14088/j.cnki.issn0439-8114.2013.13.041 (in Chinese).	108.217	27.25	15	1200	1.1744	1055	0.912899	0	20	68.8511	5.90008	36.4812	48.3588	(Sub)tropical	Natural	Ultisols
489	Literature site	Lv, M., Xie, J., Zhou, Y., et al. “Dynamics of Unprotected Soil Organic Carbon with the Restoration Process of Pinus massoniana Plantation in Red Soil Erosion Area.” Chinese Journal of Applied Ecology 25, no. 1 (2014): 37–44. https://doi.org/10.13287/j.1001-9332.2014.01.006 (in Chinese).	116.408	25.675	18.35	1700	1.1709	277	0.669289	0	10	56.76	5.97988	5.5251	3.2449	(Sub)tropical	Plantation	Ultisols
490	Literature site	Lv, M., Xie, J., Zhou, Y., et al. “Dynamics of Unprotected Soil Organic Carbon with the Restoration Process of Pinus massoniana Plantation in Red Soil Erosion Area.” Chinese Journal of Applied Ecology 25, no. 1 (2014): 37–44. https://doi.org/10.13287/j.1001-9332.2014.01.006 (in Chinese).	116.408	25.675	18.35	1700	1.1709	277	0.669289	0	10	56.76	5.97988	9.30528	3.65472	(Sub)tropical	Plantation	Ultisols
491	Literature site	Lv, M., Xie, J., Zhou, Y., et al. “Dynamics of Unprotected Soil Organic Carbon with the Restoration Process of Pinus massoniana Plantation in Red Soil Erosion Area.” Chinese Journal of Applied Ecology 25, no. 1 (2014): 37–44. https://doi.org/10.13287/j.1001-9332.2014.01.006 (in Chinese).	116.408	25.675	18.35	1700	1.1709	277	0.669289	0	10	56.76	5.97988	14.7225	4.9075	(Sub)tropical	Plantation	Ultisols
492	Literature site	Lv, M., Xie, J., Zhou, Y., et al. “Dynamics of Unprotected Soil Organic Carbon with the Restoration Process of Pinus massoniana Plantation in Red Soil Erosion Area.” Chinese Journal of Applied Ecology 25, no. 1 (2014): 37–44. https://doi.org/10.13287/j.1001-9332.2014.01.006 (in Chinese).	116.408	25.675	18.35	1700	1.1709	277	0.669289	0	10	56.76	5.97988	17.1052	5.8548	(Sub)tropical	Natural	Ultisols
493	Literature site	Lv, M., Xie, J., Zhou, Y., et al. “Dynamics of Unprotected Soil Organic Carbon with the Restoration Process of Pinus massoniana Plantation in Red Soil Erosion Area.” Chinese Journal of Applied Ecology 25, no. 1 (2014): 37–44. https://doi.org/10.13287/j.1001-9332.2014.01.006 (in Chinese).	116.408	25.675	18.35	1700	1.1709	277	0.669289	10	20	56.76	5.90994	2.55348	0.90652	(Sub)tropical	Plantation	Ultisols
494	Literature site	Lv, M., Xie, J., Zhou, Y., et al. “Dynamics of Unprotected Soil Organic Carbon with the Restoration Process of Pinus massoniana Plantation in Red Soil Erosion Area.” Chinese Journal of Applied Ecology 25, no. 1 (2014): 37–44. https://doi.org/10.13287/j.1001-9332.2014.01.006 (in Chinese).	116.408	25.675	18.35	1700	1.1709	277	0.669289	10	20	56.76	5.90994	4.0136	1.7864	(Sub)tropical	Plantation	Ultisols
495	Literature site	Lv, M., Xie, J., Zhou, Y., et al. “Dynamics of Unprotected Soil Organic Carbon with the Restoration Process of Pinus massoniana Plantation in Red Soil Erosion Area.” Chinese Journal of Applied Ecology 25, no. 1 (2014): 37–44. https://doi.org/10.13287/j.1001-9332.2014.01.006 (in Chinese).	116.408	25.675	18.35	1700	1.1709	277	0.669289	10	20	56.76	5.90994	4.536	1.764	(Sub)tropical	Plantation	Ultisols
496	Literature site	Lv, M., Xie, J., Zhou, Y., et al. “Dynamics of Unprotected Soil Organic Carbon with the Restoration Process of Pinus massoniana Plantation in Red Soil Erosion Area.” Chinese Journal of Applied Ecology 25, no. 1 (2014): 37–44. https://doi.org/10.13287/j.1001-9332.2014.01.006 (in Chinese).	116.408	25.675	18.35	1700	1.1709	277	0.669289	10	20	56.76	5.90994	7.66	2.34	(Sub)tropical	Natural	Ultisols
497	Literature site	Peng, H., Yang, Y., Pan, Z., et al. “Comparative Study on the Content of Organic Carbon in Soil of Different Forest Lands in Dry Hot Valley.” Anhui Agricultural Science, 38, no. 23 (2010): 12506–12508. https://doi.org/10.13989/j.cnki.0517-6611.2010.23.237 (in Chinese).	102	25.7667	21.9	611	0.5755	1942	0.729677	0	10	70.0809	6.03003	2.358	2.247	(Sub)tropical	Plantation	Ultisols
498	Literature site	Peng, H., Yang, Y., Pan, Z., et al. “Comparative Study on the Content of Organic Carbon in Soil of Different Forest Lands in Dry Hot Valley.” Anhui Agricultural Science, 38, no. 23 (2010): 12506–12508. https://doi.org/10.13989/j.cnki.0517-6611.2010.23.237 (in Chinese).	102	25.7667	21.9	611	0.5755	1942	0.729677	0	10	70.0809	6.03003	5.535	1.667	(Sub)tropical	Plantation	Ultisols
499	Literature site	Peng, H., Yang, Y., Pan, Z., et al. “Comparative Study on the Content of Organic Carbon in Soil of Different Forest Lands in Dry Hot Valley.” Anhui Agricultural Science, 38, no. 23 (2010): 12506–12508. https://doi.org/10.13989/j.cnki.0517-6611.2010.23.237 (in Chinese).	102	25.7667	21.9	611	0.5755	1942	0.729677	0	10	70.0809	6.03003	4.721	2.996	(Sub)tropical	Plantation	Ultisols
500	Literature site	Peng, H., Yang, Y., Pan, Z., et al. “Comparative Study on the Content of Organic Carbon in Soil of Different Forest Lands in Dry Hot Valley.” Anhui Agricultural Science, 38, no. 23 (2010): 12506–12508. https://doi.org/10.13989/j.cnki.0517-6611.2010.23.237 (in Chinese).	102	25.7667	21.9	611	0.5755	1942	0.729677	10	20	67.941	5.86007	1.148	2.247	(Sub)tropical	Plantation	Ultisols
501	Literature site	Peng, H., Yang, Y., Pan, Z., et al. “Comparative Study on the Content of Organic Carbon in Soil of Different Forest Lands in Dry Hot Valley.” Anhui Agricultural Science, 38, no. 23 (2010): 12506–12508. https://doi.org/10.13989/j.cnki.0517-6611.2010.23.237 (in Chinese).	102	25.7667	21.9	611	0.5755	1942	0.729677	10	20	67.941	5.86007	2.502	0.58	(Sub)tropical	Plantation	Ultisols
502	Literature site	Peng, H., Yang, Y., Pan, Z., et al. “Comparative Study on the Content of Organic Carbon in Soil of Different Forest Lands in Dry Hot Valley.” Anhui Agricultural Science, 38, no. 23 (2010): 12506–12508. https://doi.org/10.13989/j.cnki.0517-6611.2010.23.237 (in Chinese).	102	25.7667	21.9	611	0.5755	1942	0.729677	10	20	67.941	5.86007	3.75	0.87	(Sub)tropical	Plantation	Ultisols
503	Literature site	Li, Y., Yang, X., Song, X., et al. “Content and Distribution of Unprotected Soil Organic Carbon in Karst Ecosystem.” Journal of Agro-Environment Science, no. 2 (2006): 402–406. (in Chinese).	106.691	26.6036	15.6	1200	1.0207	1183	0.833827	0	10	71.729	5.79002	4.93968	42.33	(Sub)tropical	Natural	Inceptisols
504	Literature site	Li, Y., Yang, X., Song, X., et al. “Content and Distribution of Unprotected Soil Organic Carbon in Karst Ecosystem.” Journal of Agro-Environment Science, no. 2 (2006): 402–406. (in Chinese).	106.691	26.6036	15.6	1200	1.0207	1183	0.833827	10	20	72.1194	5.5701	9.46661	29.22	(Sub)tropical	Natural	Inceptisols
505	Literature site	Zheng, H. “Effect of Land Uses on Soil Aggregate Stability and Organic Carbon Fractions in Northeast Temperate Area.” (PhD diss., Northeast Forestry University, 2014.) https://kns.cnki.net/kcms2/article/abstract?v=lHYhtDVi6z_ClnMcywRbz8FNey0HCwvl51s3qmVVmy6WlxUZnDCbLSkp0oOLdWYVqmfPETOCKNFIE2lsq4pEIeYIpKMIRDz-F26GvT_UXo8kMN3VMpfgeESCSCimPaa-90FimrleVwSX-1SbYXQzqH2J1Q2Jj0GqVafXTALnYZQLuB7rmwlHA2WD7…	127.533	45.3833	2.8	723	0.5787	319	0.529777	0	20	68.5795	6.19996	15.0864	31.6436	Temperate	Natural	Mollisols
506	Literature site	Zheng, H. “Effect of Land Uses on Soil Aggregate Stability and Organic Carbon Fractions in Northeast Temperate Area.” (PhD diss., Northeast Forestry University, 2014.) https://kns.cnki.net/kcms2/article/abstract?v=lHYhtDVi6z_ClnMcywRbz8FNey0HCwvl51s3qmVVmy6WlxUZnDCbLSkp0oOLdWYVqmfPETOCKNFIE2lsq4pEIeYIpKMIRDz-F26GvT_UXo8kMN3VMpfgeESCSCimPaa-90FimrleVwSX-1SbYXQzqH2J1Q2Jj0GqVafXTALnYZQLuB7rmwlHA2WD7…	127.533	45.3833	2.8	723	0.5787	319	0.529777	0	20	68.5795	6.19996	9.43797	23.382	Temperate	Plantation	Mollisols
507	Literature site	Zheng, H. “Effect of Land Uses on Soil Aggregate Stability and Organic Carbon Fractions in Northeast Temperate Area.” (PhD diss., Northeast Forestry University, 2014.) https://kns.cnki.net/kcms2/article/abstract?v=lHYhtDVi6z_ClnMcywRbz8FNey0HCwvl51s3qmVVmy6WlxUZnDCbLSkp0oOLdWYVqmfPETOCKNFIE2lsq4pEIeYIpKMIRDz-F26GvT_UXo8kMN3VMpfgeESCSCimPaa-90FimrleVwSX-1SbYXQzqH2J1Q2Jj0GqVafXTALnYZQLuB7rmwlHA2WD7…	127.533	45.3833	2.8	723	0.5787	319	0.529777	0	20	68.5795	6.19996	9.41688	23.4231	Temperate	Plantation	Mollisols
508	Literature site	Zheng, H. “Effect of Land Uses on Soil Aggregate Stability and Organic Carbon Fractions in Northeast Temperate Area.” (PhD diss., Northeast Forestry University, 2014.) https://kns.cnki.net/kcms2/article/abstract?v=lHYhtDVi6z_ClnMcywRbz8FNey0HCwvl51s3qmVVmy6WlxUZnDCbLSkp0oOLdWYVqmfPETOCKNFIE2lsq4pEIeYIpKMIRDz-F26GvT_UXo8kMN3VMpfgeESCSCimPaa-90FimrleVwSX-1SbYXQzqH2J1Q2Jj0GqVafXTALnYZQLuB7rmwlHA2WD7…	127.533	45.3833	2.8	723	0.5787	319	0.529777	0	20	68.5795	6.19996	7.25565	24.3643	Temperate	Plantation	Mollisols
509	Literature site	Zheng, H. “Effect of Land Uses on Soil Aggregate Stability and Organic Carbon Fractions in Northeast Temperate Area.” (PhD diss., Northeast Forestry University, 2014.) https://kns.cnki.net/kcms2/article/abstract?v=lHYhtDVi6z_ClnMcywRbz8FNey0HCwvl51s3qmVVmy6WlxUZnDCbLSkp0oOLdWYVqmfPETOCKNFIE2lsq4pEIeYIpKMIRDz-F26GvT_UXo8kMN3VMpfgeESCSCimPaa-90FimrleVwSX-1SbYXQzqH2J1Q2Jj0GqVafXTALnYZQLuB7rmwlHA2WD7…	127.533	45.3833	2.8	723	0.5787	319	0.529777	0	20	68.5795	6.19996	12.324	30.826	Temperate	Plantation	Mollisols
510	Literature site	Zheng, H. “Effect of Land Uses on Soil Aggregate Stability and Organic Carbon Fractions in Northeast Temperate Area.” (PhD diss., Northeast Forestry University, 2014.) https://kns.cnki.net/kcms2/article/abstract?v=lHYhtDVi6z_ClnMcywRbz8FNey0HCwvl51s3qmVVmy6WlxUZnDCbLSkp0oOLdWYVqmfPETOCKNFIE2lsq4pEIeYIpKMIRDz-F26GvT_UXo8kMN3VMpfgeESCSCimPaa-90FimrleVwSX-1SbYXQzqH2J1Q2Jj0GqVafXTALnYZQLuB7rmwlHA2WD7…	127.533	45.3833	2.8	723	0.5787	319	0.529777	0	20	68.5795	6.19996	9.31332	28.9167	Temperate	Plantation	Mollisols
511	Literature site	Liu, M. “Study of Soil Carbon Fractions during Vegetation Restoration in Tableland of Loess Plateau Region.” (PhD diss., Northwest A&F University, 2011.) https://kns.cnki.net/kcms2/article/abstract?v=lHYhtDVi6z8uEs9bq3_7IthgpinvsJ__D97tqdkDN_3M6smiKURuEOouqMCVI3pjkiC8o5rWJaBEguLP61QcN3WF2pR24HxJHzoatCrp9Xd7BTmShXyEWuLrHrI-ZWyb3dKlokU2Eby7qZlf2mlm1joSrwTDk-gAedamGlplDIhKwvknxTGxj5tI1WxAQEEu (in Ch…	108.094	34.8091	10.8	601.6	0.5211	1230	0.504463	0	5	76.5196	8.17997	3.99	8.19	Temperate	Plantation	Inceptisols
512	Literature site	Liu, M. “Study of Soil Carbon Fractions during Vegetation Restoration in Tableland of Loess Plateau Region.” (PhD diss., Northwest A&F University, 2011.) https://kns.cnki.net/kcms2/article/abstract?v=lHYhtDVi6z8uEs9bq3_7IthgpinvsJ__D97tqdkDN_3M6smiKURuEOouqMCVI3pjkiC8o5rWJaBEguLP61QcN3WF2pR24HxJHzoatCrp9Xd7BTmShXyEWuLrHrI-ZWyb3dKlokU2Eby7qZlf2mlm1joSrwTDk-gAedamGlplDIhKwvknxTGxj5tI1WxAQEEu (in Ch…	108.094	34.8091	10.8	601.6	0.5211	1230	0.504463	5	20	78.2695	8.13997	4.11	2.77	Temperate	Plantation	Inceptisols
513	Literature site	Liu, M. “Study of Soil Carbon Fractions during Vegetation Restoration in Tableland of Loess Plateau Region.” (PhD diss., Northwest A&F University, 2011.) https://kns.cnki.net/kcms2/article/abstract?v=lHYhtDVi6z8uEs9bq3_7IthgpinvsJ__D97tqdkDN_3M6smiKURuEOouqMCVI3pjkiC8o5rWJaBEguLP61QcN3WF2pR24HxJHzoatCrp9Xd7BTmShXyEWuLrHrI-ZWyb3dKlokU2Eby7qZlf2mlm1joSrwTDk-gAedamGlplDIhKwvknxTGxj5tI1WxAQEEu (in Ch…	108.095	34.8031	10.8	601.6	0.5179	1206	0.517813	0	5	78.1994	8.25997	13.66	7.07	Temperate	Plantation	Inceptisols
514	Literature site	Liu, M. “Study of Soil Carbon Fractions during Vegetation Restoration in Tableland of Loess Plateau Region.” (PhD diss., Northwest A&F University, 2011.) https://kns.cnki.net/kcms2/article/abstract?v=lHYhtDVi6z8uEs9bq3_7IthgpinvsJ__D97tqdkDN_3M6smiKURuEOouqMCVI3pjkiC8o5rWJaBEguLP61QcN3WF2pR24HxJHzoatCrp9Xd7BTmShXyEWuLrHrI-ZWyb3dKlokU2Eby7qZlf2mlm1joSrwTDk-gAedamGlplDIhKwvknxTGxj5tI1WxAQEEu (in Ch…	108.095	34.8031	10.8	601.6	0.5179	1206	0.517813	5	20	78.8595	8.25997	2.42	7.21	Temperate	Plantation	Inceptisols
515	Literature site	Liu, M. “Study of Soil Carbon Fractions during Vegetation Restoration in Tableland of Loess Plateau Region.” (PhD diss., Northwest A&F University, 2011.) https://kns.cnki.net/kcms2/article/abstract?v=lHYhtDVi6z8uEs9bq3_7IthgpinvsJ__D97tqdkDN_3M6smiKURuEOouqMCVI3pjkiC8o5rWJaBEguLP61QcN3WF2pR24HxJHzoatCrp9Xd7BTmShXyEWuLrHrI-ZWyb3dKlokU2Eby7qZlf2mlm1joSrwTDk-gAedamGlplDIhKwvknxTGxj5tI1WxAQEEu (in Ch…	108.093	34.8021	10.8	601.6	0.5179	1226	0.514347	0	5	78.1994	8.25997	8.35	37.93	Temperate	Plantation	Inceptisols
516	Literature site	Liu, M. “Study of Soil Carbon Fractions during Vegetation Restoration in Tableland of Loess Plateau Region.” (PhD diss., Northwest A&F University, 2011.) https://kns.cnki.net/kcms2/article/abstract?v=lHYhtDVi6z8uEs9bq3_7IthgpinvsJ__D97tqdkDN_3M6smiKURuEOouqMCVI3pjkiC8o5rWJaBEguLP61QcN3WF2pR24HxJHzoatCrp9Xd7BTmShXyEWuLrHrI-ZWyb3dKlokU2Eby7qZlf2mlm1joSrwTDk-gAedamGlplDIhKwvknxTGxj5tI1WxAQEEu (in Ch…	108.093	34.8021	10.8	601.6	0.5179	1226	0.514347	5	20	78.8595	8.25997	8.22	3.06	Temperate	Plantation	Inceptisols
517	Literature site	Liu, M. “Study of Soil Carbon Fractions during Vegetation Restoration in Tableland of Loess Plateau Region.” (PhD diss., Northwest A&F University, 2011.) https://kns.cnki.net/kcms2/article/abstract?v=lHYhtDVi6z8uEs9bq3_7IthgpinvsJ__D97tqdkDN_3M6smiKURuEOouqMCVI3pjkiC8o5rWJaBEguLP61QcN3WF2pR24HxJHzoatCrp9Xd7BTmShXyEWuLrHrI-ZWyb3dKlokU2Eby7qZlf2mlm1joSrwTDk-gAedamGlplDIhKwvknxTGxj5tI1WxAQEEu (in Ch…	108.091	34.8	10.8	601.6	0.5152	1208	0.515361	0	5	76.8699	8.25997	10.98	6.85	Temperate	Plantation	Inceptisols
518	Literature site	Liu, M. “Study of Soil Carbon Fractions during Vegetation Restoration in Tableland of Loess Plateau Region.” (PhD diss., Northwest A&F University, 2011.) https://kns.cnki.net/kcms2/article/abstract?v=lHYhtDVi6z8uEs9bq3_7IthgpinvsJ__D97tqdkDN_3M6smiKURuEOouqMCVI3pjkiC8o5rWJaBEguLP61QcN3WF2pR24HxJHzoatCrp9Xd7BTmShXyEWuLrHrI-ZWyb3dKlokU2Eby7qZlf2mlm1joSrwTDk-gAedamGlplDIhKwvknxTGxj5tI1WxAQEEu (in Ch…	108.091	34.8	10.8	601.6	0.5152	1208	0.515361	5	20	77.2299	8.25997	3.93	3.53	Temperate	Plantation	Inceptisols
519	Literature site	Liu, M. “Study of Soil Carbon Fractions during Vegetation Restoration in Tableland of Loess Plateau Region.” (PhD diss., Northwest A&F University, 2011.) https://kns.cnki.net/kcms2/article/abstract?v=lHYhtDVi6z8uEs9bq3_7IthgpinvsJ__D97tqdkDN_3M6smiKURuEOouqMCVI3pjkiC8o5rWJaBEguLP61QcN3WF2pR24HxJHzoatCrp9Xd7BTmShXyEWuLrHrI-ZWyb3dKlokU2Eby7qZlf2mlm1joSrwTDk-gAedamGlplDIhKwvknxTGxj5tI1WxAQEEu (in Ch…	108.09	34.7996	10.8	601.6	0.5152	1208	0.515361	0	5	76.8699	8.25997	9.43	12.39	Temperate	Plantation	Inceptisols
520	Literature site	Liu, M. “Study of Soil Carbon Fractions during Vegetation Restoration in Tableland of Loess Plateau Region.” (PhD diss., Northwest A&F University, 2011.) https://kns.cnki.net/kcms2/article/abstract?v=lHYhtDVi6z8uEs9bq3_7IthgpinvsJ__D97tqdkDN_3M6smiKURuEOouqMCVI3pjkiC8o5rWJaBEguLP61QcN3WF2pR24HxJHzoatCrp9Xd7BTmShXyEWuLrHrI-ZWyb3dKlokU2Eby7qZlf2mlm1joSrwTDk-gAedamGlplDIhKwvknxTGxj5tI1WxAQEEu (in Ch…	108.09	34.7996	10.8	601.6	0.5152	1208	0.515361	5	20	77.2299	8.25997	10.61	3.15	Temperate	Plantation	Inceptisols
521	Literature site	Liu, M. “Study of Soil Carbon Fractions during Vegetation Restoration in Tableland of Loess Plateau Region.” (PhD diss., Northwest A&F University, 2011.) https://kns.cnki.net/kcms2/article/abstract?v=lHYhtDVi6z8uEs9bq3_7IthgpinvsJ__D97tqdkDN_3M6smiKURuEOouqMCVI3pjkiC8o5rWJaBEguLP61QcN3WF2pR24HxJHzoatCrp9Xd7BTmShXyEWuLrHrI-ZWyb3dKlokU2Eby7qZlf2mlm1joSrwTDk-gAedamGlplDIhKwvknxTGxj5tI1WxAQEEu (in Ch…	108.091	34.8044	10.8	601.6	0.5185	1226	0.512896	0	5	78.1994	8.25997	3.31	13.64	Temperate	Plantation	Inceptisols
522	Literature site	Liu, M. “Study of Soil Carbon Fractions during Vegetation Restoration in Tableland of Loess Plateau Region.” (PhD diss., Northwest A&F University, 2011.) https://kns.cnki.net/kcms2/article/abstract?v=lHYhtDVi6z8uEs9bq3_7IthgpinvsJ__D97tqdkDN_3M6smiKURuEOouqMCVI3pjkiC8o5rWJaBEguLP61QcN3WF2pR24HxJHzoatCrp9Xd7BTmShXyEWuLrHrI-ZWyb3dKlokU2Eby7qZlf2mlm1joSrwTDk-gAedamGlplDIhKwvknxTGxj5tI1WxAQEEu (in Ch…	108.091	34.8044	10.8	601.6	0.5185	1226	0.512896	5	20	78.8595	8.25997	5.96	2.03	Temperate	Plantation	Inceptisols
523	Literature site	Liu, M. “Study of Soil Carbon Fractions during Vegetation Restoration in Tableland of Loess Plateau Region.” (PhD diss., Northwest A&F University, 2011.) https://kns.cnki.net/kcms2/article/abstract?v=lHYhtDVi6z8uEs9bq3_7IthgpinvsJ__D97tqdkDN_3M6smiKURuEOouqMCVI3pjkiC8o5rWJaBEguLP61QcN3WF2pR24HxJHzoatCrp9Xd7BTmShXyEWuLrHrI-ZWyb3dKlokU2Eby7qZlf2mlm1joSrwTDk-gAedamGlplDIhKwvknxTGxj5tI1WxAQEEu (in Ch…	108.09	34.8056	10.8	601.6	0.5185	1228	0.511058	0	5	76.2199	8.17997	14.22	9.71	Temperate	Plantation	Inceptisols
524	Literature site	Liu, M. “Study of Soil Carbon Fractions during Vegetation Restoration in Tableland of Loess Plateau Region.” (PhD diss., Northwest A&F University, 2011.) https://kns.cnki.net/kcms2/article/abstract?v=lHYhtDVi6z8uEs9bq3_7IthgpinvsJ__D97tqdkDN_3M6smiKURuEOouqMCVI3pjkiC8o5rWJaBEguLP61QcN3WF2pR24HxJHzoatCrp9Xd7BTmShXyEWuLrHrI-ZWyb3dKlokU2Eby7qZlf2mlm1joSrwTDk-gAedamGlplDIhKwvknxTGxj5tI1WxAQEEu (in Ch…	108.09	34.8056	10.8	601.6	0.5185	1228	0.511058	5	20	76.2403	8.13997	8.11	4.73	Temperate	Plantation	Inceptisols
525	Literature site	Liu, M. “Study of Soil Carbon Fractions during Vegetation Restoration in Tableland of Loess Plateau Region.” (PhD diss., Northwest A&F University, 2011.) https://kns.cnki.net/kcms2/article/abstract?v=lHYhtDVi6z8uEs9bq3_7IthgpinvsJ__D97tqdkDN_3M6smiKURuEOouqMCVI3pjkiC8o5rWJaBEguLP61QcN3WF2pR24HxJHzoatCrp9Xd7BTmShXyEWuLrHrI-ZWyb3dKlokU2Eby7qZlf2mlm1joSrwTDk-gAedamGlplDIhKwvknxTGxj5tI1WxAQEEu (in Ch…	108.09	34.8054	10.8	601.6	0.5185	1226	0.511058	0	5	76.2199	8.17997	7.43	6.67	Temperate	Plantation	Inceptisols
526	Literature site	Liu, M. “Study of Soil Carbon Fractions during Vegetation Restoration in Tableland of Loess Plateau Region.” (PhD diss., Northwest A&F University, 2011.) https://kns.cnki.net/kcms2/article/abstract?v=lHYhtDVi6z8uEs9bq3_7IthgpinvsJ__D97tqdkDN_3M6smiKURuEOouqMCVI3pjkiC8o5rWJaBEguLP61QcN3WF2pR24HxJHzoatCrp9Xd7BTmShXyEWuLrHrI-ZWyb3dKlokU2Eby7qZlf2mlm1joSrwTDk-gAedamGlplDIhKwvknxTGxj5tI1WxAQEEu (in Ch…	108.09	34.8054	10.8	601.6	0.5185	1226	0.511058	5	20	76.2403	8.13997	4.22	4.8	Temperate	Plantation	Inceptisols
527	Literature site	Liu, M. “Study of Soil Carbon Fractions during Vegetation Restoration in Tableland of Loess Plateau Region.” (PhD diss., Northwest A&F University, 2011.) https://kns.cnki.net/kcms2/article/abstract?v=lHYhtDVi6z8uEs9bq3_7IthgpinvsJ__D97tqdkDN_3M6smiKURuEOouqMCVI3pjkiC8o5rWJaBEguLP61QcN3WF2pR24HxJHzoatCrp9Xd7BTmShXyEWuLrHrI-ZWyb3dKlokU2Eby7qZlf2mlm1joSrwTDk-gAedamGlplDIhKwvknxTGxj5tI1WxAQEEu (in Ch…	108.091	34.8058	10.8	601.6	0.5185	1228	0.509155	0	5	78.1994	8.17997	4.178	13.27	Temperate	Plantation	Inceptisols
528	Literature site	Liu, M. “Study of Soil Carbon Fractions during Vegetation Restoration in Tableland of Loess Plateau Region.” (PhD diss., Northwest A&F University, 2011.) https://kns.cnki.net/kcms2/article/abstract?v=lHYhtDVi6z8uEs9bq3_7IthgpinvsJ__D97tqdkDN_3M6smiKURuEOouqMCVI3pjkiC8o5rWJaBEguLP61QcN3WF2pR24HxJHzoatCrp9Xd7BTmShXyEWuLrHrI-ZWyb3dKlokU2Eby7qZlf2mlm1joSrwTDk-gAedamGlplDIhKwvknxTGxj5tI1WxAQEEu (in Ch…	108.091	34.8058	10.8	601.6	0.5185	1228	0.509155	5	20	78.8595	8.13997	6.08	4.33	Temperate	Plantation	Inceptisols
529	Literature site	Cong, G. “Study on Soil Organic Carbon and Its Fractions in Forest Soil under Climatic Zones.” (Master’s thesis, Jilin Agricultural University, 2019.) https://doi.org/10.27163/d.cnki.gjlnu.2019.000612 (in Chinese).	127.925	42.2167	-2	719.3	0.8117	994	0.651272	0	10	58	5.41	31.0548	50.6452	Temperate	Natural	Inceptisols
530	Literature site	Cong, G. “Study on Soil Organic Carbon and Its Fractions in Forest Soil under Climatic Zones.” (Master’s thesis, Jilin Agricultural University, 2019.) https://doi.org/10.27163/d.cnki.gjlnu.2019.000612 (in Chinese).	127.925	42.2167	-2	719.3	0.8117	994	0.651272	0	10	58	5.12	8.14605	40.2539	Temperate	Natural	Inceptisols
531	Literature site	Cong, G. “Study on Soil Organic Carbon and Its Fractions in Forest Soil under Climatic Zones.” (Master’s thesis, Jilin Agricultural University, 2019.) https://doi.org/10.27163/d.cnki.gjlnu.2019.000612 (in Chinese).	127.925	42.2167	-2	719.3	0.8117	994	0.651272	0	10	13.75	5.07	36.3888	14.1112	Temperate	Natural	Inceptisols
532	Literature site	Cong, G. “Study on Soil Organic Carbon and Its Fractions in Forest Soil under Climatic Zones.” (Master’s thesis, Jilin Agricultural University, 2019.) https://doi.org/10.27163/d.cnki.gjlnu.2019.000612 (in Chinese).	127.925	42.2167	-2	719.3	0.8117	994	0.651272	0	10	43	5.05	4.90885	49.6911	Temperate	Natural	Inceptisols
533	Literature site	Cong, G. “Study on Soil Organic Carbon and Its Fractions in Forest Soil under Climatic Zones.” (Master’s thesis, Jilin Agricultural University, 2019.) https://doi.org/10.27163/d.cnki.gjlnu.2019.000612 (in Chinese).	124.1	52.1167	-4.5	460.8	0.6601	796	0.506578	0	10	59.9501	5.98002	30.1302	55.8967	Boreal	Natural	Inceptisols
534	Literature site	Cong, G. “Study on Soil Organic Carbon and Its Fractions in Forest Soil under Climatic Zones.” (Master’s thesis, Jilin Agricultural University, 2019.) https://doi.org/10.27163/d.cnki.gjlnu.2019.000612 (in Chinese).	124.1	52.1167	-4.5	460.8	0.6601	796	0.506578	0	10	59.9501	5.98002	39.2713	36.6123	Boreal	Natural	Inceptisols
535	Literature site	Cong, G. “Study on Soil Organic Carbon and Its Fractions in Forest Soil under Climatic Zones.” (Master’s thesis, Jilin Agricultural University, 2019.) https://doi.org/10.27163/d.cnki.gjlnu.2019.000612 (in Chinese).	124.1	52.1167	-4.5	460.8	0.6601	796	0.506578	0	10	59.9501	5.98002	35.4652	46.2315	Boreal	Natural	Inceptisols
536	Literature site	Cong, G. “Study on Soil Organic Carbon and Its Fractions in Forest Soil under Climatic Zones.” (Master’s thesis, Jilin Agricultural University, 2019.) https://doi.org/10.27163/d.cnki.gjlnu.2019.000612 (in Chinese).	124.1	52.1167	-4.5	460.8	0.6601	796	0.506578	0	10	59.9501	5.98002	42.0028	36.9989	Boreal	Natural	Inceptisols
537	Literature site	Cong, G. “Study on Soil Organic Carbon and Its Fractions in Forest Soil under Climatic Zones.” (Master’s thesis, Jilin Agricultural University, 2019.) https://doi.org/10.27163/d.cnki.gjlnu.2019.000612 (in Chinese).	121.567	51.4167	-4.79167	496	0.6487	857	0.482088	0	10	63.35	6.04999	58.9118	21.1593	Boreal	Natural	Gelisols
538	Literature site	Cong, G. “Study on Soil Organic Carbon and Its Fractions in Forest Soil under Climatic Zones.” (Master’s thesis, Jilin Agricultural University, 2019.) https://doi.org/10.27163/d.cnki.gjlnu.2019.000612 (in Chinese).	121.567	51.4167	-4.79167	496	0.6487	857	0.482088	0	10	63.35	6.04999	62.8581	24.6528	Boreal	Natural	Gelisols
539	Literature site	Cong, G. “Study on Soil Organic Carbon and Its Fractions in Forest Soil under Climatic Zones.” (Master’s thesis, Jilin Agricultural University, 2019.) https://doi.org/10.27163/d.cnki.gjlnu.2019.000612 (in Chinese).	121.567	51.4167	-4.79167	496	0.6487	857	0.482088	0	10	63.35	6.04999	40.6052	20.7606	Boreal	Natural	Gelisols
540	Literature site	Cong, G. “Study on Soil Organic Carbon and Its Fractions in Forest Soil under Climatic Zones.” (Master’s thesis, Jilin Agricultural University, 2019.) https://doi.org/10.27163/d.cnki.gjlnu.2019.000612 (in Chinese).	121.567	51.4167	-4.79167	496	0.6487	857	0.482088	0	10	63.35	6.04999	54.9157	22.0537	Boreal	Natural	Gelisols
541	Literature site	Cong, G. “Study on Soil Organic Carbon and Its Fractions in Forest Soil under Climatic Zones.” (Master’s thesis, Jilin Agricultural University, 2019.) https://doi.org/10.27163/d.cnki.gjlnu.2019.000612 (in Chinese).	127.55	44.25	1.3625	671	0.6704	780	0.519352	0	10	68.6402	6.45004	70.599	21.1129	Temperate	Natural	Inceptisols
542	Literature site	Cong, G. “Study on Soil Organic Carbon and Its Fractions in Forest Soil under Climatic Zones.” (Master’s thesis, Jilin Agricultural University, 2019.) https://doi.org/10.27163/d.cnki.gjlnu.2019.000612 (in Chinese).	127.55	44.25	1.3625	671	0.6704	780	0.519352	0	10	68.6402	6.45004	41.7636	23.8169	Temperate	Natural	Inceptisols
543	Literature site	Cong, G. “Study on Soil Organic Carbon and Its Fractions in Forest Soil under Climatic Zones.” (Master’s thesis, Jilin Agricultural University, 2019.) https://doi.org/10.27163/d.cnki.gjlnu.2019.000612 (in Chinese).	127.55	44.25	1.3625	671	0.6704	780	0.519352	0	10	68.6402	6.45004	92.9312	30.3008	Temperate	Natural	Inceptisols
544	Literature site	Cong, G. “Study on Soil Organic Carbon and Its Fractions in Forest Soil under Climatic Zones.” (Master’s thesis, Jilin Agricultural University, 2019.) https://doi.org/10.27163/d.cnki.gjlnu.2019.000612 (in Chinese).	127.55	44.25	1.3625	671	0.6704	780	0.519352	0	10	68.6402	6.45004	43.2196	23.8955	Temperate	Natural	Inceptisols
545	Literature site	Cong, G. “Study on Soil Organic Carbon and Its Fractions in Forest Soil under Climatic Zones.” (Master’s thesis, Jilin Agricultural University, 2019.) https://doi.org/10.27163/d.cnki.gjlnu.2019.000612 (in Chinese).	127.533	45.3667	2.8	723	0.5753	326	0.610505	0	10	67.8701	5.84005	9.6639	27.4213	Temperate	Natural	Mollisols
546	Literature site	Cong, G. “Study on Soil Organic Carbon and Its Fractions in Forest Soil under Climatic Zones.” (Master’s thesis, Jilin Agricultural University, 2019.) https://doi.org/10.27163/d.cnki.gjlnu.2019.000612 (in Chinese).	127.533	45.3667	2.8	723	0.5753	326	0.610505	0	10	67.8701	5.84005	37.6589	48.5079	Temperate	Natural	Mollisols
547	Literature site	Cong, G. “Study on Soil Organic Carbon and Its Fractions in Forest Soil under Climatic Zones.” (Master’s thesis, Jilin Agricultural University, 2019.) https://doi.org/10.27163/d.cnki.gjlnu.2019.000612 (in Chinese).	127.533	45.3667	2.8	723	0.5753	326	0.610505	0	10	67.8701	5.84005	30.1433	56.3932	Temperate	Natural	Mollisols
548	Literature site	Cong, G. “Study on Soil Organic Carbon and Its Fractions in Forest Soil under Climatic Zones.” (Master’s thesis, Jilin Agricultural University, 2019.) https://doi.org/10.27163/d.cnki.gjlnu.2019.000612 (in Chinese).	127.533	45.3667	2.8	723	0.5753	326	0.610505	0	10	67.8701	5.84005	52.4315	52.0305	Temperate	Natural	Mollisols
549	Literature site	Cong, G. “Study on Soil Organic Carbon and Its Fractions in Forest Soil under Climatic Zones.” (Master’s thesis, Jilin Agricultural University, 2019.) https://doi.org/10.27163/d.cnki.gjlnu.2019.000612 (in Chinese).	117.433	40.55	5.45417	573	0.4546	1395	0.410872	0	10	60.2302	6.17002	23.2903	27.5675	Temperate	Natural	Entisols
550	Literature site	Cong, G. “Study on Soil Organic Carbon and Its Fractions in Forest Soil under Climatic Zones.” (Master’s thesis, Jilin Agricultural University, 2019.) https://doi.org/10.27163/d.cnki.gjlnu.2019.000612 (in Chinese).	117.433	40.55	5.45417	573	0.4546	1395	0.410872	0	10	60.2302	6.17002	32.8276	31.3749	Temperate	Natural	Entisols
551	Literature site	Cong, G. “Study on Soil Organic Carbon and Its Fractions in Forest Soil under Climatic Zones.” (Master’s thesis, Jilin Agricultural University, 2019.) https://doi.org/10.27163/d.cnki.gjlnu.2019.000612 (in Chinese).	117.433	40.55	5.45417	573	0.4546	1395	0.410872	0	10	60.2302	6.17002	24.2787	29.8969	Temperate	Natural	Entisols
552	Literature site	Cong, G. “Study on Soil Organic Carbon and Its Fractions in Forest Soil under Climatic Zones.” (Master’s thesis, Jilin Agricultural University, 2019.) https://doi.org/10.27163/d.cnki.gjlnu.2019.000612 (in Chinese).	117.433	40.55	5.45417	573	0.4546	1395	0.410872	0	10	60.2302	6.17002	20.1207	27.8267	Temperate	Natural	Entisols
553	Literature site	Cong, G. “Study on Soil Organic Carbon and Its Fractions in Forest Soil under Climatic Zones.” (Master’s thesis, Jilin Agricultural University, 2019.) https://doi.org/10.27163/d.cnki.gjlnu.2019.000612 (in Chinese).	117.1	36.25	9.32083	778	0.5297	1156	0.245067	0	10	58.2107	6.12002	21.5967	10.9623	Temperate	Natural	Entisols
554	Literature site	Cong, G. “Study on Soil Organic Carbon and Its Fractions in Forest Soil under Climatic Zones.” (Master’s thesis, Jilin Agricultural University, 2019.) https://doi.org/10.27163/d.cnki.gjlnu.2019.000612 (in Chinese).	117.1	36.25	9.32083	778	0.5297	1156	0.245067	0	10	58.2107	6.12002	24.6547	11.142	Temperate	Natural	Entisols
555	Literature site	Cong, G. “Study on Soil Organic Carbon and Its Fractions in Forest Soil under Climatic Zones.” (Master’s thesis, Jilin Agricultural University, 2019.) https://doi.org/10.27163/d.cnki.gjlnu.2019.000612 (in Chinese).	117.1	36.25	9.32083	778	0.5297	1156	0.245067	0	10	58.2107	6.12002	9.3231	10.136	Temperate	Natural	Entisols
556	Literature site	Cong, G. “Study on Soil Organic Carbon and Its Fractions in Forest Soil under Climatic Zones.” (Master’s thesis, Jilin Agricultural University, 2019.) https://doi.org/10.27163/d.cnki.gjlnu.2019.000612 (in Chinese).	117.1	36.25	9.32083	778	0.5297	1156	0.245067	0	10	58.2107	6.12002	15.7134	10.4607	Temperate	Natural	Entisols
557	Literature site	Cong, G. “Study on Soil Organic Carbon and Its Fractions in Forest Soil under Climatic Zones.” (Master’s thesis, Jilin Agricultural University, 2019.) https://doi.org/10.27163/d.cnki.gjlnu.2019.000612 (in Chinese).	112.45	37.5833	10.05	430	0.2969	765	0.278273	0	10	59.0407	7.87999	42.991	45.1617	Temperate	Natural	Inceptisols
558	Literature site	Cong, G. “Study on Soil Organic Carbon and Its Fractions in Forest Soil under Climatic Zones.” (Master’s thesis, Jilin Agricultural University, 2019.) https://doi.org/10.27163/d.cnki.gjlnu.2019.000612 (in Chinese).	112.45	37.5833	10.05	430	0.2969	765	0.278273	0	10	59.0407	7.87999	37.9206	43.9961	Temperate	Natural	Inceptisols
559	Literature site	Cong, G. “Study on Soil Organic Carbon and Its Fractions in Forest Soil under Climatic Zones.” (Master’s thesis, Jilin Agricultural University, 2019.) https://doi.org/10.27163/d.cnki.gjlnu.2019.000612 (in Chinese).	112.45	37.5833	10.05	430	0.2969	765	0.278273	0	10	59.0407	7.87999	36.6267	42.2179	Temperate	Natural	Inceptisols
560	Literature site	Cong, G. “Study on Soil Organic Carbon and Its Fractions in Forest Soil under Climatic Zones.” (Master’s thesis, Jilin Agricultural University, 2019.) https://doi.org/10.27163/d.cnki.gjlnu.2019.000612 (in Chinese).	112.45	37.5833	10.05	430	0.2969	765	0.278273	0	10	59.0407	7.87999	52.3418	46.4736	Temperate	Natural	Inceptisols
561	Literature site	Cong, G. “Study on Soil Organic Carbon and Its Fractions in Forest Soil under Climatic Zones.” (Master’s thesis, Jilin Agricultural University, 2019.) https://doi.org/10.27163/d.cnki.gjlnu.2019.000612 (in Chinese).	107.683	34.1833	11.8417	685	0.5769	675	0.632611	0	10	71.7002	7.78002	12.8755	11.8202	Temperate	Natural	Entisols
562	Literature site	Cong, G. “Study on Soil Organic Carbon and Its Fractions in Forest Soil under Climatic Zones.” (Master’s thesis, Jilin Agricultural University, 2019.) https://doi.org/10.27163/d.cnki.gjlnu.2019.000612 (in Chinese).	107.683	34.1833	11.8417	685	0.5769	675	0.632611	0	10	71.7002	7.78002	31.297	13.3695	Temperate	Natural	Entisols
563	Literature site	Cong, G. “Study on Soil Organic Carbon and Its Fractions in Forest Soil under Climatic Zones.” (Master’s thesis, Jilin Agricultural University, 2019.) https://doi.org/10.27163/d.cnki.gjlnu.2019.000612 (in Chinese).	107.683	34.1833	11.8417	685	0.5769	675	0.632611	0	10	71.7002	7.78002	22.2751	11.7426	Temperate	Natural	Entisols
564	Literature site	Cong, G. “Study on Soil Organic Carbon and Its Fractions in Forest Soil under Climatic Zones.” (Master’s thesis, Jilin Agricultural University, 2019.) https://doi.org/10.27163/d.cnki.gjlnu.2019.000612 (in Chinese).	107.683	34.1833	11.8417	685	0.5769	675	0.632611	0	10	71.7002	7.78002	27.8403	11.6265	Temperate	Natural	Entisols
565	Literature site	Cong, G. “Study on Soil Organic Carbon and Its Fractions in Forest Soil under Climatic Zones.” (Master’s thesis, Jilin Agricultural University, 2019.) https://doi.org/10.27163/d.cnki.gjlnu.2019.000612 (in Chinese).	110.567	30.2667	13.225	1363	1.2302	1078	0.642326	0	10	63.6294	5.37008	6.9221	23.9232	(Sub)tropical	Natural	Entisols
566	Literature site	Cong, G. “Study on Soil Organic Carbon and Its Fractions in Forest Soil under Climatic Zones.” (Master’s thesis, Jilin Agricultural University, 2019.) https://doi.org/10.27163/d.cnki.gjlnu.2019.000612 (in Chinese).	110.567	30.2667	13.225	1363	1.2302	1078	0.642326	0	10	63.6294	5.37008	18.7364	27.1076	(Sub)tropical	Natural	Entisols
567	Literature site	Cong, G. “Study on Soil Organic Carbon and Its Fractions in Forest Soil under Climatic Zones.” (Master’s thesis, Jilin Agricultural University, 2019.) https://doi.org/10.27163/d.cnki.gjlnu.2019.000612 (in Chinese).	110.567	30.2667	13.225	1363	1.2302	1078	0.642326	0	10	63.6294	5.37008	32.027	26.6389	(Sub)tropical	Natural	Entisols
568	Literature site	Cong, G. “Study on Soil Organic Carbon and Its Fractions in Forest Soil under Climatic Zones.” (Master’s thesis, Jilin Agricultural University, 2019.) https://doi.org/10.27163/d.cnki.gjlnu.2019.000612 (in Chinese).	110.567	30.2667	13.225	1363	1.2302	1078	0.642326	0	10	63.6294	5.37008	20.8292	28.0508	(Sub)tropical	Natural	Entisols
569	Literature site	Cong, G. “Study on Soil Organic Carbon and Its Fractions in Forest Soil under Climatic Zones.” (Master’s thesis, Jilin Agricultural University, 2019.) https://doi.org/10.27163/d.cnki.gjlnu.2019.000612 (in Chinese).	103.717	31.0667	15.2458	998	1.0456	773	0.717178	0	10	68.0291	5.99998	15.7652	12.4414	(Sub)tropical	Natural	Ultisols
570	Literature site	Cong, G. “Study on Soil Organic Carbon and Its Fractions in Forest Soil under Climatic Zones.” (Master’s thesis, Jilin Agricultural University, 2019.) https://doi.org/10.27163/d.cnki.gjlnu.2019.000612 (in Chinese).	103.717	31.0667	15.2458	998	1.0456	773	0.717178	0	10	68.0291	5.99998	38.0155	15.6274	(Sub)tropical	Natural	Ultisols
571	Literature site	Cong, G. “Study on Soil Organic Carbon and Its Fractions in Forest Soil under Climatic Zones.” (Master’s thesis, Jilin Agricultural University, 2019.) https://doi.org/10.27163/d.cnki.gjlnu.2019.000612 (in Chinese).	103.717	31.0667	15.2458	998	1.0456	773	0.717178	0	10	68.0291	5.99998	1.98885	7.95205	(Sub)tropical	Natural	Ultisols
572	Literature site	Cong, G. “Study on Soil Organic Carbon and Its Fractions in Forest Soil under Climatic Zones.” (Master’s thesis, Jilin Agricultural University, 2019.) https://doi.org/10.27163/d.cnki.gjlnu.2019.000612 (in Chinese).	103.717	31.0667	15.2458	998	1.0456	773	0.717178	0	10	68.0291	5.99998	14.3583	14.4803	(Sub)tropical	Natural	Ultisols
573	Literature site	Cong, G. “Study on Soil Organic Carbon and Its Fractions in Forest Soil under Climatic Zones.” (Master’s thesis, Jilin Agricultural University, 2019.) https://doi.org/10.27163/d.cnki.gjlnu.2019.000612 (in Chinese).	106.333	29.7833	16.5583	1120	1.0893	644	0.815297	0	10	70.5596	5.49998	11.0987	13.5958	(Sub)tropical	Natural	Ultisols
574	Literature site	Cong, G. “Study on Soil Organic Carbon and Its Fractions in Forest Soil under Climatic Zones.” (Master’s thesis, Jilin Agricultural University, 2019.) https://doi.org/10.27163/d.cnki.gjlnu.2019.000612 (in Chinese).	106.333	29.7833	16.5583	1120	1.0893	644	0.815297	0	10	70.5596	5.49998	27.9226	16.9889	(Sub)tropical	Natural	Ultisols
575	Literature site	Cong, G. “Study on Soil Organic Carbon and Its Fractions in Forest Soil under Climatic Zones.” (Master’s thesis, Jilin Agricultural University, 2019.) https://doi.org/10.27163/d.cnki.gjlnu.2019.000612 (in Chinese).	106.333	29.7833	16.5583	1120	1.0893	644	0.815297	0	10	70.5596	5.49998	9.4953	14.3268	(Sub)tropical	Natural	Ultisols
576	Literature site	Cong, G. “Study on Soil Organic Carbon and Its Fractions in Forest Soil under Climatic Zones.” (Master’s thesis, Jilin Agricultural University, 2019.) https://doi.org/10.27163/d.cnki.gjlnu.2019.000612 (in Chinese).	106.333	29.7833	16.5583	1120	1.0893	644	0.815297	0	10	70.5596	5.49998	18.3911	15.216	(Sub)tropical	Natural	Ultisols
577	Literature site	Cong, G. “Study on Soil Organic Carbon and Its Fractions in Forest Soil under Climatic Zones.” (Master’s thesis, Jilin Agricultural University, 2019.) https://doi.org/10.27163/d.cnki.gjlnu.2019.000612 (in Chinese).	107.817	25.4833	15.75	1316	1.1866	994	0.88056	0	10	65.8702	5.18993	8.9402	25.2998	(Sub)tropical	Natural	Ultisols
578	Literature site	Cong, G. “Study on Soil Organic Carbon and Its Fractions in Forest Soil under Climatic Zones.” (Master’s thesis, Jilin Agricultural University, 2019.) https://doi.org/10.27163/d.cnki.gjlnu.2019.000612 (in Chinese).	107.817	25.4833	15.75	1316	1.1866	994	0.88056	0	10	65.8702	5.18993	12.9332	28.486	(Sub)tropical	Natural	Ultisols
579	Literature site	Cong, G. “Study on Soil Organic Carbon and Its Fractions in Forest Soil under Climatic Zones.” (Master’s thesis, Jilin Agricultural University, 2019.) https://doi.org/10.27163/d.cnki.gjlnu.2019.000612 (in Chinese).	107.817	25.4833	15.75	1316	1.1866	994	0.88056	0	10	65.8702	5.18993	16.9164	26.4494	(Sub)tropical	Natural	Ultisols
580	Literature site	Cong, G. “Study on Soil Organic Carbon and Its Fractions in Forest Soil under Climatic Zones.” (Master’s thesis, Jilin Agricultural University, 2019.) https://doi.org/10.27163/d.cnki.gjlnu.2019.000612 (in Chinese).	107.817	25.4833	15.75	1316	1.1866	994	0.88056	0	10	65.8702	5.18993	26.8696	29.3229	(Sub)tropical	Natural	Ultisols
581	Literature site	Cong, G. “Study on Soil Organic Carbon and Its Fractions in Forest Soil under Climatic Zones.” (Master’s thesis, Jilin Agricultural University, 2019.) https://doi.org/10.27163/d.cnki.gjlnu.2019.000612 (in Chinese).	118.117	29.2333	15.2917	1797	1.4741	521	0.659419	0	10	65.6389	5.14001	22.7294	14.9673	(Sub)tropical	Natural	Ultisols
582	Literature site	Cong, G. “Study on Soil Organic Carbon and Its Fractions in Forest Soil under Climatic Zones.” (Master’s thesis, Jilin Agricultural University, 2019.) https://doi.org/10.27163/d.cnki.gjlnu.2019.000612 (in Chinese).	118.117	29.2333	15.2917	1797	1.4741	521	0.659419	0	10	65.6389	5.14001	39.607	17.0033	(Sub)tropical	Natural	Ultisols
583	Literature site	Cong, G. “Study on Soil Organic Carbon and Its Fractions in Forest Soil under Climatic Zones.” (Master’s thesis, Jilin Agricultural University, 2019.) https://doi.org/10.27163/d.cnki.gjlnu.2019.000612 (in Chinese).	118.117	29.2333	15.2917	1797	1.4741	521	0.659419	0	10	65.6389	5.14001	20.2769	13.9237	(Sub)tropical	Natural	Ultisols
584	Literature site	Cong, G. “Study on Soil Organic Carbon and Its Fractions in Forest Soil under Climatic Zones.” (Master’s thesis, Jilin Agricultural University, 2019.) https://doi.org/10.27163/d.cnki.gjlnu.2019.000612 (in Chinese).	118.117	29.2333	15.2917	1797	1.4741	521	0.659419	0	10	65.6389	5.14001	20.9101	14.8127	(Sub)tropical	Natural	Ultisols
585	Literature site	Cong, G. “Study on Soil Organic Carbon and Its Fractions in Forest Soil under Climatic Zones.” (Master’s thesis, Jilin Agricultural University, 2019.) https://doi.org/10.27163/d.cnki.gjlnu.2019.000612 (in Chinese).	120.733	27.9	15.3458	1689	1.3708	541	0.775043	0	10	70.9188	5.5099	59.7935	31.7856	(Sub)tropical	Natural	Inceptisols
586	Literature site	Cong, G. “Study on Soil Organic Carbon and Its Fractions in Forest Soil under Climatic Zones.” (Master’s thesis, Jilin Agricultural University, 2019.) https://doi.org/10.27163/d.cnki.gjlnu.2019.000612 (in Chinese).	120.733	27.9	15.3458	1689	1.3708	541	0.775043	0	10	70.9188	5.5099	71.3019	32.6741	(Sub)tropical	Natural	Inceptisols
587	Literature site	Cong, G. “Study on Soil Organic Carbon and Its Fractions in Forest Soil under Climatic Zones.” (Master’s thesis, Jilin Agricultural University, 2019.) https://doi.org/10.27163/d.cnki.gjlnu.2019.000612 (in Chinese).	120.733	27.9	15.3458	1689	1.3708	541	0.775043	0	10	70.9188	5.5099	105.185	33.7729	(Sub)tropical	Natural	Inceptisols
588	Literature site	Cong, G. “Study on Soil Organic Carbon and Its Fractions in Forest Soil under Climatic Zones.” (Master’s thesis, Jilin Agricultural University, 2019.) https://doi.org/10.27163/d.cnki.gjlnu.2019.000612 (in Chinese).	120.733	27.9	15.3458	1689	1.3708	541	0.775043	0	10	70.9188	5.5099	74.9341	31.6339	(Sub)tropical	Natural	Inceptisols
589	Literature site	Cong, G. “Study on Soil Organic Carbon and Its Fractions in Forest Soil under Climatic Zones.” (Master’s thesis, Jilin Agricultural University, 2019.) https://doi.org/10.27163/d.cnki.gjlnu.2019.000612 (in Chinese).	121.783	29.8	16.2083	1265	1.0573	134	0.851716	0	10	72.5189	5.35997	17.459	23.2296	(Sub)tropical	Natural	Ultisols
590	Literature site	Cong, G. “Study on Soil Organic Carbon and Its Fractions in Forest Soil under Climatic Zones.” (Master’s thesis, Jilin Agricultural University, 2019.) https://doi.org/10.27163/d.cnki.gjlnu.2019.000612 (in Chinese).	121.783	29.8	16.2083	1265	1.0573	134	0.851716	0	10	72.5189	5.35997	30.0222	26.5205	(Sub)tropical	Natural	Ultisols
591	Literature site	Cong, G. “Study on Soil Organic Carbon and Its Fractions in Forest Soil under Climatic Zones.” (Master’s thesis, Jilin Agricultural University, 2019.) https://doi.org/10.27163/d.cnki.gjlnu.2019.000612 (in Chinese).	121.783	29.8	16.2083	1265	1.0573	134	0.851716	0	10	72.5189	5.35997	10.5079	23.6504	(Sub)tropical	Natural	Ultisols
592	Literature site	Cong, G. “Study on Soil Organic Carbon and Its Fractions in Forest Soil under Climatic Zones.” (Master’s thesis, Jilin Agricultural University, 2019.) https://doi.org/10.27163/d.cnki.gjlnu.2019.000612 (in Chinese).	121.783	29.8	16.2083	1265	1.0573	134	0.851716	0	10	72.5189	5.35997	35.0111	26.3133	(Sub)tropical	Natural	Ultisols
593	Literature site	Cong, G. “Study on Soil Organic Carbon and Its Fractions in Forest Soil under Climatic Zones.” (Master’s thesis, Jilin Agricultural University, 2019.) https://doi.org/10.27163/d.cnki.gjlnu.2019.000612 (in Chinese).	119.017	25.5833	19.3042	1258	0.9248	201	1.22816	0	10	60.6703	5.53005	20.5004	22.8868	(Sub)tropical	Natural	Ultisols
594	Literature site	Cong, G. “Study on Soil Organic Carbon and Its Fractions in Forest Soil under Climatic Zones.” (Master’s thesis, Jilin Agricultural University, 2019.) https://doi.org/10.27163/d.cnki.gjlnu.2019.000612 (in Chinese).	119.017	25.5833	19.3042	1258	0.9248	201	1.22816	0	10	60.6703	5.53005	46.1953	50.209	(Sub)tropical	Natural	Ultisols
595	Literature site	Cong, G. “Study on Soil Organic Carbon and Its Fractions in Forest Soil under Climatic Zones.” (Master’s thesis, Jilin Agricultural University, 2019.) https://doi.org/10.27163/d.cnki.gjlnu.2019.000612 (in Chinese).	119.017	25.5833	19.3042	1258	0.9248	201	1.22816	0	10	60.6703	5.53005	39.517	26.3478	(Sub)tropical	Natural	Ultisols
596	Literature site	Cong, G. “Study on Soil Organic Carbon and Its Fractions in Forest Soil under Climatic Zones.” (Master’s thesis, Jilin Agricultural University, 2019.) https://doi.org/10.27163/d.cnki.gjlnu.2019.000612 (in Chinese).	119.017	25.5833	19.3042	1258	0.9248	201	1.22816	0	10	60.6703	5.53005	48.797	51.283	(Sub)tropical	Natural	Ultisols
597	Literature site	Cong, G. “Study on Soil Organic Carbon and Its Fractions in Forest Soil under Climatic Zones.” (Master’s thesis, Jilin Agricultural University, 2019.) https://doi.org/10.27163/d.cnki.gjlnu.2019.000612 (in Chinese).	102.333	22.7	20.7542	1388	1.0348	568	1.62741	0	10	58.6506	5.39996	17.4795	23.9208	(Sub)tropical	Natural	Ultisols
598	Literature site	Cong, G. “Study on Soil Organic Carbon and Its Fractions in Forest Soil under Climatic Zones.” (Master’s thesis, Jilin Agricultural University, 2019.) https://doi.org/10.27163/d.cnki.gjlnu.2019.000612 (in Chinese).	102.333	22.7	20.7542	1388	1.0348	568	1.62741	0	10	58.6506	5.39996	44.5006	54.0928	(Sub)tropical	Natural	Ultisols
599	Literature site	Cong, G. “Study on Soil Organic Carbon and Its Fractions in Forest Soil under Climatic Zones.” (Master’s thesis, Jilin Agricultural University, 2019.) https://doi.org/10.27163/d.cnki.gjlnu.2019.000612 (in Chinese).	102.333	22.7	20.7542	1388	1.0348	568	1.62741	0	10	58.6506	5.39996	35.4928	53.7341	(Sub)tropical	Natural	Ultisols
600	Literature site	Cong, G. “Study on Soil Organic Carbon and Its Fractions in Forest Soil under Climatic Zones.” (Master’s thesis, Jilin Agricultural University, 2019.) https://doi.org/10.27163/d.cnki.gjlnu.2019.000612 (in Chinese).	100.917	21.1667	20.2875	1675	1.1295	1368	1.50934	0	10	41	5.1	12.4862	7.04184	(Sub)tropical	Natural	Ultisols
601	Literature site	Cong, G. “Study on Soil Organic Carbon and Its Fractions in Forest Soil under Climatic Zones.” (Master’s thesis, Jilin Agricultural University, 2019.) https://doi.org/10.27163/d.cnki.gjlnu.2019.000612 (in Chinese).	100.917	21.1667	20.2875	1675	1.1295	1368	1.50934	0	10	41	5.1	20.3497	9.36649	(Sub)tropical	Natural	Ultisols
602	Literature site	Cong, G. “Study on Soil Organic Carbon and Its Fractions in Forest Soil under Climatic Zones.” (Master’s thesis, Jilin Agricultural University, 2019.) https://doi.org/10.27163/d.cnki.gjlnu.2019.000612 (in Chinese).	100.917	21.1667	20.2875	1675	1.1295	1368	1.50934	0	10	41	5.1	4.4983	6.6935	(Sub)tropical	Natural	Ultisols
603	Literature site	Cong, G. “Study on Soil Organic Carbon and Its Fractions in Forest Soil under Climatic Zones.” (Master’s thesis, Jilin Agricultural University, 2019.) https://doi.org/10.27163/d.cnki.gjlnu.2019.000612 (in Chinese).	100.917	21.1667	20.2875	1675	1.1295	1368	1.50934	0	10	41	5.1	10.8352	6.87852	(Sub)tropical	Natural	Ultisols
604	Literature site	Lin, J. “The Characteristic of Soil Active Organic Carbon in Different Forest Types in Saihanba.” (Master’s thesis, Beijing Forestry University, 2020.) https://doi.org/... (in Chinese).	117.25	41.8167	-1.3	460	0.3571	1392	0.474089	0	10	51.9502	6.99995	26.1982	5.21186	Temperate	Plantation	Inceptisols
605	Literature site	Lin, J. “The Characteristic of Soil Active Organic Carbon in Different Forest Types in Saihanba.” (Master’s thesis, Beijing Forestry University, 2020.) https://doi.org/... (in Chinese).	117.25	41.8167	-1.3	460	0.3571	1392	0.474089	0	10	51.9502	6.99995	13.9645	5.04465	Temperate	Plantation	Inceptisols
606	Literature site	Lin, J. “The Characteristic of Soil Active Organic Carbon in Different Forest Types in Saihanba.” (Master’s thesis, Beijing Forestry University, 2020.) https://doi.org/... (in Chinese).	117.25	41.8167	-1.3	460	0.3571	1392	0.474089	0	10	51.9502	6.99995	17.2019	9.01561	Temperate	Plantation	Inceptisols
607	Literature site	Lin, J. “The Characteristic of Soil Active Organic Carbon in Different Forest Types in Saihanba.” (Master’s thesis, Beijing Forestry University, 2020.) https://doi.org/... (in Chinese).	117.25	41.8167	-1.3	460	0.3571	1392	0.474089	10	20	50.8405	6.78	25.0968	3.63134	Temperate	Plantation	Inceptisols
608	Literature site	Lin, J. “The Characteristic of Soil Active Organic Carbon in Different Forest Types in Saihanba.” (Master’s thesis, Beijing Forestry University, 2020.) https://doi.org/... (in Chinese).	117.25	41.8167	-1.3	460	0.3571	1392	0.474089	10	20	50.8405	6.78	12.1611	3.05045	Temperate	Plantation	Inceptisols
609	Literature site	Lin, J. “The Characteristic of Soil Active Organic Carbon in Different Forest Types in Saihanba.” (Master’s thesis, Beijing Forestry University, 2020.) https://doi.org/... (in Chinese).	117.25	41.8167	-1.3	460	0.3571	1392	0.474089	10	20	50.8405	6.78	18.4608	6.69022	Temperate	Plantation	Inceptisols
610	Literature site	Yan, L., Li, G., Wu, J., et al. “Effects of Four Typical Vegetations on Soil Active Organic Carbon and Soil Carbon in Loess Plateau.” Acta Ecologica Sinica 39, no. 15 (2019): 5546–5554. http://dx.doi.org/10.5846/stxb201805091031 (in Chinese).	104.589	35.5861	6.5125	390.99	0.3788	1896	0.276031	0	10	71.2502	8.18003	8.9047	1.6154	Temperate	Plantation	Aridisols
611	Literature site	Yan, L., Li, G., Wu, J., et al. “Effects of Four Typical Vegetations on Soil Active Organic Carbon and Soil Carbon in Loess Plateau.” Acta Ecologica Sinica 39, no. 15 (2019): 5546–5554. http://dx.doi.org/10.5846/stxb201805091031 (in Chinese).	104.65	35.5792	6.275	390.99	0.4014	1977	0.285689	0	10	71.42	8.29999	6.46012	1.35757	Temperate	Plantation	Aridisols
612	Literature site	Yan, L., Li, G., Wu, J., et al. “Effects of Four Typical Vegetations on Soil Active Organic Carbon and Soil Carbon in Loess Plateau.” Acta Ecologica Sinica 39, no. 15 (2019): 5546–5554. http://dx.doi.org/10.5846/stxb201805091031 (in Chinese).	104.589	35.5861	6.5125	390.99	0.3788	1896	0.276031	10	20	71.6602	8.19003	13.3521	1.02862	Temperate	Plantation	Aridisols
613	Literature site	Yan, L., Li, G., Wu, J., et al. “Effects of Four Typical Vegetations on Soil Active Organic Carbon and Soil Carbon in Loess Plateau.” Acta Ecologica Sinica 39, no. 15 (2019): 5546–5554. http://dx.doi.org/10.5846/stxb201805091031 (in Chinese).	104.65	35.5792	6.275	390.99	0.4014	1977	0.285689	10	20	72.9799	8.31999	4.63828	0.621765	Temperate	Plantation	Aridisols
614	Literature site	He, S. “Study on Soil Ecological Function of Different Vegetation Restoration Patterns in Mountain Forests–Arid Valley Ecotone.” (PhD diss., Sichuan Agricultural University, 2019.) https://doi.org/10.27345/d.cnki.gsnyu.2019.000887 (in Chinese).	103.211	31.5295	9.22917	749	0.7978	2385	0.603474	0	10	77.6	7.03993	4.11863	27.9545	(Sub)tropical	Natural	Entisols
615	Literature site	He, S. “Study on Soil Ecological Function of Different Vegetation Restoration Patterns in Mountain Forests–Arid Valley Ecotone.” (PhD diss., Sichuan Agricultural University, 2019.) https://doi.org/10.27345/d.cnki.gsnyu.2019.000887 (in Chinese).	103.211	31.5295	9.22917	749	0.7978	2385	0.603474	10	20	80.8	7.06992	4.60564	12.4675	(Sub)tropical	Natural	Entisols
616	Literature site	He, S. “Study on Soil Ecological Function of Different Vegetation Restoration Patterns in Mountain Forests–Arid Valley Ecotone.” (PhD diss., Sichuan Agricultural University, 2019.) https://doi.org/10.27345/d.cnki.gsnyu.2019.000887 (in Chinese).	103.211	31.5295	9.22917	749	0.7978	2385	0.603474	0	10	57.9	7.03993	12.3115	26.5909	(Sub)tropical	Plantation	Entisols
617	Literature site	He, S. “Study on Soil Ecological Function of Different Vegetation Restoration Patterns in Mountain Forests–Arid Valley Ecotone.” (PhD diss., Sichuan Agricultural University, 2019.) https://doi.org/10.27345/d.cnki.gsnyu.2019.000887 (in Chinese).	103.211	31.5295	9.22917	749	0.7978	2385	0.603474	10	20	52.7	7.06992	13.6063	12.8571	(Sub)tropical	Plantation	Entisols
618	Literature site	He, S. “Study on Soil Ecological Function of Different Vegetation Restoration Patterns in Mountain Forests–Arid Valley Ecotone.” (PhD diss., Sichuan Agricultural University, 2019.) https://doi.org/10.27345/d.cnki.gsnyu.2019.000887 (in Chinese).	103.211	31.5295	9.22917	749	0.7978	2385	0.603474	0	10	55.2	7.03993	4.26117	10.6169	(Sub)tropical	Plantation	Entisols
619	Literature site	He, S. “Study on Soil Ecological Function of Different Vegetation Restoration Patterns in Mountain Forests–Arid Valley Ecotone.” (PhD diss., Sichuan Agricultural University, 2019.) https://doi.org/10.27345/d.cnki.gsnyu.2019.000887 (in Chinese).	103.211	31.5295	9.22917	749	0.7978	2385	0.603474	10	20	59.6	7.06992	4.12971	4.77273	(Sub)tropical	Plantation	Entisols
620	Literature site	He, S. “Study on Soil Ecological Function of Different Vegetation Restoration Patterns in Mountain Forests–Arid Valley Ecotone.” (PhD diss., Sichuan Agricultural University, 2019.) https://doi.org/10.27345/d.cnki.gsnyu.2019.000887 (in Chinese).	103.211	31.5295	9.22917	749	0.7978	2385	0.603474	0	10	67.8	7.03993	7.92445	13.539	(Sub)tropical	Plantation	Entisols
621	Literature site	He, S. “Study on Soil Ecological Function of Different Vegetation Restoration Patterns in Mountain Forests–Arid Valley Ecotone.” (PhD diss., Sichuan Agricultural University, 2019.) https://doi.org/10.27345/d.cnki.gsnyu.2019.000887 (in Chinese).	103.211	31.5295	9.22917	749	0.7978	2385	0.603474	10	20	76.9	7.06992	6.6994	10.1299	(Sub)tropical	Plantation	Entisols
622	Literature site	He, S. “Study on Soil Ecological Function of Different Vegetation Restoration Patterns in Mountain Forests–Arid Valley Ecotone.” (PhD diss., Sichuan Agricultural University, 2019.) https://doi.org/10.27345/d.cnki.gsnyu.2019.000887 (in Chinese).	103.211	31.5295	9.22917	749	0.7978	2385	0.603474	0	10	49.9	7.03993	6.29157	14.3182	(Sub)tropical	Plantation	Entisols
623	Literature site	He, S. “Study on Soil Ecological Function of Different Vegetation Restoration Patterns in Mountain Forests–Arid Valley Ecotone.” (PhD diss., Sichuan Agricultural University, 2019.) https://doi.org/10.27345/d.cnki.gsnyu.2019.000887 (in Chinese).	103.211	31.5295	9.22917	749	0.7978	2385	0.603474	10	20	70.5	7.06992	7.26164	10.9091	(Sub)tropical	Plantation	Entisols
624	Literature site	Li, S. “Characteristics of Soil Carbon Change during Forest Succession in Daxing’an Mountains.” (Master’s thesis, Northeast Forestry University, 2019.) https://doi.org/10.27009/d.cnki.gdblu.2019.000699 (in Chinese).	122.341	53.5583	-3.91667	432	0.5582	376	0.457477	0	5	60	6.2	23.1367	8.95333	Boreal	Natural	Inceptisols
625	Literature site	Li, S. “Characteristics of Soil Carbon Change during Forest Succession in Daxing’an Mountains.” (Master’s thesis, Northeast Forestry University, 2019.) https://doi.org/10.27009/d.cnki.gdblu.2019.000699 (in Chinese).	122.341	53.5583	-3.91667	432	0.5582	376	0.457477	0	5	60	6.2	32.8933	8.72833	Boreal	Natural	Inceptisols
626	Literature site	Li, S. “Characteristics of Soil Carbon Change during Forest Succession in Daxing’an Mountains.” (Master’s thesis, Northeast Forestry University, 2019.) https://doi.org/10.27009/d.cnki.gdblu.2019.000699 (in Chinese).	122.341	53.5583	-3.91667	432	0.5582	376	0.457477	0	5	60	6.2	37.7817	10.7667	Boreal	Natural	Inceptisols
627	Literature site	Li, S. “Characteristics of Soil Carbon Change during Forest Succession in Daxing’an Mountains.” (Master’s thesis, Northeast Forestry University, 2019.) https://doi.org/10.27009/d.cnki.gdblu.2019.000699 (in Chinese).	122.341	53.5583	-3.91667	432	0.5582	376	0.457477	0	5	60	6.2	47.8933	11.065	Boreal	Natural	Inceptisols
628	Literature site	Li, S. “Characteristics of Soil Carbon Change during Forest Succession in Daxing’an Mountains.” (Master’s thesis, Northeast Forestry University, 2019.) https://doi.org/10.27009/d.cnki.gdblu.2019.000699 (in Chinese).	122.341	53.5583	-3.91667	432	0.5582	376	0.457477	0	5	60	6.2	23.7483	12.19	Boreal	Natural	Inceptisols
629	Literature site	Pei, L. “Effects of Restoration Methods of Clear Land on Soil Organic Carbon Components in Broad-Leaved Korean Pine Forest.” (Master’s thesis, Northeast Forestry University, 2019.) https://doi.org/10.27009/d.cnki.gdblu.2019.000610 (in Chinese).	128.87	47.1915	-0.3	676	0.6463	354	0.540652	0	10	67.6201	5.31	23.0174	37.8026	Temperate	Natural	Inceptisols
630	Literature site	Pei, L. “Effects of Restoration Methods of Clear Land on Soil Organic Carbon Components in Broad-Leaved Korean Pine Forest.” (Master’s thesis, Northeast Forestry University, 2019.) https://doi.org/10.27009/d.cnki.gdblu.2019.000610 (in Chinese).	128.87	47.1915	-0.3	676	0.6463	354	0.540652	0	10	67.6201	5.59	24.6436	33.2964	Temperate	Natural	Inceptisols
631	Literature site	Pei, L. “Effects of Restoration Methods of Clear Land on Soil Organic Carbon Components in Broad-Leaved Korean Pine Forest.” (Master’s thesis, Northeast Forestry University, 2019.) https://doi.org/10.27009/d.cnki.gdblu.2019.000610 (in Chinese).	128.87	47.1915	-0.3	676	0.6463	354	0.540652	0	10	67.6201	5.21	21.9748	47.6752	Temperate	Natural	Inceptisols
632	Literature site	Pei, L. “Effects of Restoration Methods of Clear Land on Soil Organic Carbon Components in Broad-Leaved Korean Pine Forest.” (Master’s thesis, Northeast Forestry University, 2019.) https://doi.org/10.27009/d.cnki.gdblu.2019.000610 (in Chinese).	128.87	47.1915	-0.3	676	0.6463	354	0.540652	0	10	67.6201	5.23	25.9173	49.4627	Temperate	Natural	Inceptisols
633	Literature site	Pei, L. “Effects of Restoration Methods of Clear Land on Soil Organic Carbon Components in Broad-Leaved Korean Pine Forest.” (Master’s thesis, Northeast Forestry University, 2019.) https://doi.org/10.27009/d.cnki.gdblu.2019.000610 (in Chinese).	128.87	47.1915	-0.3	676	0.6463	354	0.540652	0	10	67.6201	5.22	18.9981	58.3019	Temperate	Natural	Inceptisols
634	Literature site	Pei, L. “Effects of Restoration Methods of Clear Land on Soil Organic Carbon Components in Broad-Leaved Korean Pine Forest.” (Master’s thesis, Northeast Forestry University, 2019.) https://doi.org/10.27009/d.cnki.gdblu.2019.000610 (in Chinese).	128.87	47.1915	-0.3	676	0.6463	354	0.540652	10	20	66.4304	5.31	19.1959	9.26409	Temperate	Natural	Inceptisols
635	Literature site	Pei, L. “Effects of Restoration Methods of Clear Land on Soil Organic Carbon Components in Broad-Leaved Korean Pine Forest.” (Master’s thesis, Northeast Forestry University, 2019.) https://doi.org/10.27009/d.cnki.gdblu.2019.000610 (in Chinese).	128.87	47.1915	-0.3	676	0.6463	354	0.540652	10	20	66.4304	5.59	18.3943	10.0457	Temperate	Natural	Inceptisols
636	Literature site	Pei, L. “Effects of Restoration Methods of Clear Land on Soil Organic Carbon Components in Broad-Leaved Korean Pine Forest.” (Master’s thesis, Northeast Forestry University, 2019.) https://doi.org/10.27009/d.cnki.gdblu.2019.000610 (in Chinese).	128.87	47.1915	-0.3	676	0.6463	354	0.540652	10	20	66.4304	5.21	20.178	15.862	Temperate	Natural	Inceptisols
637	Literature site	Pei, L. “Effects of Restoration Methods of Clear Land on Soil Organic Carbon Components in Broad-Leaved Korean Pine Forest.” (Master’s thesis, Northeast Forestry University, 2019.) https://doi.org/10.27009/d.cnki.gdblu.2019.000610 (in Chinese).	128.87	47.1915	-0.3	676	0.6463	354	0.540652	10	20	66.4304	5.23	24.4359	16.8941	Temperate	Natural	Inceptisols
638	Literature site	Pei, L. “Effects of Restoration Methods of Clear Land on Soil Organic Carbon Components in Broad-Leaved Korean Pine Forest.” (Master’s thesis, Northeast Forestry University, 2019.) https://doi.org/10.27009/d.cnki.gdblu.2019.000610 (in Chinese).	128.87	47.1915	-0.3	676	0.6463	354	0.540652	10	20	66.4304	5.22	14.5991	32.0309	Temperate	Natural	Inceptisols
639	Literature site	Pei, L. “Effects of Restoration Methods of Clear Land on Soil Organic Carbon Components in Broad-Leaved Korean Pine Forest.” (Master’s thesis, Northeast Forestry University, 2019.) https://doi.org/10.27009/d.cnki.gdblu.2019.000610 (in Chinese).	128.87	47.1915	-0.3	676	0.6463	354	0.540652	0	10	67.6201	5.57	35.5179	25.5521	Temperate	Plantation	Inceptisols
640	Literature site	Pei, L. “Effects of Restoration Methods of Clear Land on Soil Organic Carbon Components in Broad-Leaved Korean Pine Forest.” (Master’s thesis, Northeast Forestry University, 2019.) https://doi.org/10.27009/d.cnki.gdblu.2019.000610 (in Chinese).	128.87	47.1915	-0.3	676	0.6463	354	0.540652	0	10	67.6201	5.21	29.2734	22.1166	Temperate	Plantation	Inceptisols
641	Literature site	Pei, L. “Effects of Restoration Methods of Clear Land on Soil Organic Carbon Components in Broad-Leaved Korean Pine Forest.” (Master’s thesis, Northeast Forestry University, 2019.) https://doi.org/10.27009/d.cnki.gdblu.2019.000610 (in Chinese).	128.87	47.1915	-0.3	676	0.6463	354	0.540652	0	10	67.6201	5.16	28.3721	17.1779	Temperate	Plantation	Inceptisols
642	Literature site	Pei, L. “Effects of Restoration Methods of Clear Land on Soil Organic Carbon Components in Broad-Leaved Korean Pine Forest.” (Master’s thesis, Northeast Forestry University, 2019.) https://doi.org/10.27009/d.cnki.gdblu.2019.000610 (in Chinese).	128.87	47.1915	-0.3	676	0.6463	354	0.540652	0	10	67.6201	5.39	36.8856	31.5644	Temperate	Plantation	Inceptisols
643	Literature site	Pei, L. “Effects of Restoration Methods of Clear Land on Soil Organic Carbon Components in Broad-Leaved Korean Pine Forest.” (Master’s thesis, Northeast Forestry University, 2019.) https://doi.org/10.27009/d.cnki.gdblu.2019.000610 (in Chinese).	128.87	47.1915	-0.3	676	0.6463	354	0.540652	0	10	67.6201	5.29	26.4714	32.2086	Temperate	Plantation	Inceptisols
644	Literature site	Pei, L. “Effects of Restoration Methods of Clear Land on Soil Organic Carbon Components in Broad-Leaved Korean Pine Forest.” (Master’s thesis, Northeast Forestry University, 2019.) https://doi.org/10.27009/d.cnki.gdblu.2019.000610 (in Chinese).	128.87	47.1915	-0.3	676	0.6463	354	0.540652	0	10	67.6201	5.31	22.8139	38.0061	Temperate	Plantation	Inceptisols
645	Literature site	Pei, L. “Effects of Restoration Methods of Clear Land on Soil Organic Carbon Components in Broad-Leaved Korean Pine Forest.” (Master’s thesis, Northeast Forestry University, 2019.) https://doi.org/10.27009/d.cnki.gdblu.2019.000610 (in Chinese).	128.87	47.1915	-0.3	676	0.6463	354	0.540652	10	20	66.4304	5.57	17.3602	4.07975	Temperate	Plantation	Inceptisols
646	Literature site	Pei, L. “Effects of Restoration Methods of Clear Land on Soil Organic Carbon Components in Broad-Leaved Korean Pine Forest.” (Master’s thesis, Northeast Forestry University, 2019.) https://doi.org/10.27009/d.cnki.gdblu.2019.000610 (in Chinese).	128.87	47.1915	-0.3	676	0.6463	354	0.540652	10	20	66.4304	5.21	18.8141	7.08589	Temperate	Plantation	Inceptisols
647	Literature site	Pei, L. “Effects of Restoration Methods of Clear Land on Soil Organic Carbon Components in Broad-Leaved Korean Pine Forest.” (Master’s thesis, Northeast Forestry University, 2019.) https://doi.org/10.27009/d.cnki.gdblu.2019.000610 (in Chinese).	128.87	47.1915	-0.3	676	0.6463	354	0.540652	10	20	66.4304	5.16	25.3044	11.1656	Temperate	Plantation	Inceptisols
648	Literature site	Pei, L. “Effects of Restoration Methods of Clear Land on Soil Organic Carbon Components in Broad-Leaved Korean Pine Forest.” (Master’s thesis, Northeast Forestry University, 2019.) https://doi.org/10.27009/d.cnki.gdblu.2019.000610 (in Chinese).	128.87	47.1915	-0.3	676	0.6463	354	0.540652	10	20	66.4304	5.39	18.8726	25.3374	Temperate	Plantation	Inceptisols
649	Literature site	Pei, L. “Effects of Restoration Methods of Clear Land on Soil Organic Carbon Components in Broad-Leaved Korean Pine Forest.” (Master’s thesis, Northeast Forestry University, 2019.) https://doi.org/10.27009/d.cnki.gdblu.2019.000610 (in Chinese).	128.87	47.1915	-0.3	676	0.6463	354	0.540652	10	20	66.4304	5.29	19.1283	6.44172	Temperate	Plantation	Inceptisols
650	Literature site	Pei, L. “Effects of Restoration Methods of Clear Land on Soil Organic Carbon Components in Broad-Leaved Korean Pine Forest.” (Master’s thesis, Northeast Forestry University, 2019.) https://doi.org/10.27009/d.cnki.gdblu.2019.000610 (in Chinese).	128.87	47.1915	-0.3	676	0.6463	354	0.540652	10	20	66.4304	5.31	19.6563	8.80368	Temperate	Plantation	Inceptisols
651	Literature site	Pei, L. “Effects of Restoration Methods of Clear Land on Soil Organic Carbon Components in Broad-Leaved Korean Pine Forest.” (Master’s thesis, Northeast Forestry University, 2019.) https://doi.org/10.27009/d.cnki.gdblu.2019.000610 (in Chinese).	128.87	47.1915	-0.3	676	0.6463	354	0.540652	0	10	67.6201	5.62	34.18	20.28	Temperate	Plantation	Inceptisols
652	Literature site	Pei, L. “Effects of Restoration Methods of Clear Land on Soil Organic Carbon Components in Broad-Leaved Korean Pine Forest.” (Master’s thesis, Northeast Forestry University, 2019.) https://doi.org/10.27009/d.cnki.gdblu.2019.000610 (in Chinese).	128.87	47.1915	-0.3	676	0.6463	354	0.540652	0	10	67.6201	5.57	35.57	25.5	Temperate	Plantation	Inceptisols
653	Literature site	Pei, L. “Effects of Restoration Methods of Clear Land on Soil Organic Carbon Components in Broad-Leaved Korean Pine Forest.” (Master’s thesis, Northeast Forestry University, 2019.) https://doi.org/10.27009/d.cnki.gdblu.2019.000610 (in Chinese).	128.87	47.1915	-0.3	676	0.6463	354	0.540652	0	10	67.6201	5.23	34.42	32.16	Temperate	Plantation	Inceptisols
654	Literature site	Pei, L. “Effects of Restoration Methods of Clear Land on Soil Organic Carbon Components in Broad-Leaved Korean Pine Forest.” (Master’s thesis, Northeast Forestry University, 2019.) https://doi.org/10.27009/d.cnki.gdblu.2019.000610 (in Chinese).	128.87	47.1915	-0.3	676	0.6463	354	0.540652	0	10	67.6201	5.16	32.19	25.13	Temperate	Plantation	Inceptisols
655	Literature site	Pei, L. “Effects of Restoration Methods of Clear Land on Soil Organic Carbon Components in Broad-Leaved Korean Pine Forest.” (Master’s thesis, Northeast Forestry University, 2019.) https://doi.org/10.27009/d.cnki.gdblu.2019.000610 (in Chinese).	128.87	47.1915	-0.3	676	0.6463	354	0.540652	0	10	67.6201	5.22	18.96	58.34	Temperate	Natural	Inceptisols
656	Literature site	Pei, L. “Effects of Restoration Methods of Clear Land on Soil Organic Carbon Components in Broad-Leaved Korean Pine Forest.” (Master’s thesis, Northeast Forestry University, 2019.) https://doi.org/10.27009/d.cnki.gdblu.2019.000610 (in Chinese).	128.87	47.1915	-0.3	676	0.6463	354	0.540652	10	20	66.4304	5.62	22.38	6.48	Temperate	Plantation	Inceptisols
657	Literature site	Pei, L. “Effects of Restoration Methods of Clear Land on Soil Organic Carbon Components in Broad-Leaved Korean Pine Forest.” (Master’s thesis, Northeast Forestry University, 2019.) https://doi.org/10.27009/d.cnki.gdblu.2019.000610 (in Chinese).	128.87	47.1915	-0.3	676	0.6463	354	0.540652	10	20	66.4304	5.57	17.59	3.85	Temperate	Plantation	Inceptisols
658	Literature site	Pei, L. “Effects of Restoration Methods of Clear Land on Soil Organic Carbon Components in Broad-Leaved Korean Pine Forest.” (Master’s thesis, Northeast Forestry University, 2019.) https://doi.org/10.27009/d.cnki.gdblu.2019.000610 (in Chinese).	128.87	47.1915	-0.3	676	0.6463	354	0.540652	10	20	66.4304	5.23	22.65	11.34	Temperate	Plantation	Inceptisols
659	Literature site	Pei, L. “Effects of Restoration Methods of Clear Land on Soil Organic Carbon Components in Broad-Leaved Korean Pine Forest.” (Master’s thesis, Northeast Forestry University, 2019.) https://doi.org/10.27009/d.cnki.gdblu.2019.000610 (in Chinese).	128.87	47.1915	-0.3	676	0.6463	354	0.540652	10	20	66.4304	5.16	29.02	22.94	Temperate	Plantation	Inceptisols
660	Literature site	Pei, L. “Effects of Restoration Methods of Clear Land on Soil Organic Carbon Components in Broad-Leaved Korean Pine Forest.” (Master’s thesis, Northeast Forestry University, 2019.) https://doi.org/10.27009/d.cnki.gdblu.2019.000610 (in Chinese).	128.87	47.1915	-0.3	676	0.6463	354	0.540652	10	20	66.4304	5.22	14.85	31.78	Temperate	Natural	Inceptisols
661	Literature site	Hu, X., Liu, J., Jiang, P., et al. “Effects of Change in Forest Type on Soil Organic Carbon in Soil Particles Relative to Size in Subtropical China.” Acta Pedologica Sinica 55, no. 6 (2018): 1485–1493. https://doi.org/10.11766/trxb201803140028 (in Chinese).	119.65	30.2333	15.8	1614	1.1271	90	0.743641	0	20	70.6904	4.63	9.06	12.02	(Sub)tropical	Natural	Alfisols
662	Literature site	Hu, X., Liu, J., Jiang, P., et al. “Effects of Change in Forest Type on Soil Organic Carbon in Soil Particles Relative to Size in Subtropical China.” Acta Pedologica Sinica 55, no. 6 (2018): 1485–1493. https://doi.org/10.11766/trxb201803140028 (in Chinese).	119.65	30.2333	15.8	1614	1.1271	90	0.743641	0	20	70.6904	4.37	8.28	8.73	(Sub)tropical	Plantation	Alfisols
663	Literature site	Hu, X., Liu, J., Jiang, P., et al. “Effects of Change in Forest Type on Soil Organic Carbon in Soil Particles Relative to Size in Subtropical China.” Acta Pedologica Sinica 55, no. 6 (2018): 1485–1493. https://doi.org/10.11766/trxb201803140028 (in Chinese).	119.65	30.2333	15.8	1614	1.1271	90	0.743641	0	20	70.6904	4.67	7.24	8.77	(Sub)tropical	Plantation	Alfisols
664	Literature site	Wang, L. “Effects of Simulating N–S Deposition on Soil Organic Carbon Fractions in Larix principis-rupprechtii Plantation” (Master’s thesis, Beijing Forestry University, 2017). https://doi.org/10.26949/d.cnki.gblyu.2017.000884 (in Chinese).	112.058	36.7395	6.2	600	0.5027	1778	0.393136	0	10	44.7	6.91	11.39	41.03	Temperate	Plantation	Entisols
665	Literature site	Wang, L. “Effects of Simulating N–S Deposition on Soil Organic Carbon Fractions in Larix principis-rupprechtii Plantation” (Master’s thesis, Beijing Forestry University, 2017). https://doi.org/10.26949/d.cnki.gblyu.2017.000884 (in Chinese).	112.058	36.7395	6.2	600	0.5027	1778	0.393136	10	20	44.7	6.91	15.24	25.13	Temperate	Plantation	Entisols
666	Literature site	Zhao, J. “Soil Organic Carbon and Its Fraction under Different Forest Types in the Laotudingzi Mountain in Liaoning Province” (Master’s thesis, Beijing Forestry University, 2017). https://doi.org/10.26949/d.cnki.gblyu.2017.000371 (in Chinese).	124.894	41.3219	8	940	0.9598	1194	0.565451	0	10	28	5.3	31.32	20.03	Temperate	Natural	Inceptisols
667	Literature site	Zhao, J. “Soil Organic Carbon and Its Fraction under Different Forest Types in the Laotudingzi Mountain in Liaoning Province” (Master’s thesis, Beijing Forestry University, 2017). https://doi.org/10.26949/d.cnki.gblyu.2017.000371 (in Chinese).	124.894	41.3219	8	940	0.9598	1194	0.565451	10	20	28	5.2	28.51	7.13	Temperate	Natural	Inceptisols
668	Literature site	Zhao, J. “Soil Organic Carbon and Its Fraction under Different Forest Types in the Laotudingzi Mountain in Liaoning Province” (Master’s thesis, Beijing Forestry University, 2017). https://doi.org/10.26949/d.cnki.gblyu.2017.000371 (in Chinese).	124.89	41.3192	8	940	0.9703	1206	0.567736	0	10	36	4.6	34.56	18.31	Temperate	Natural	Inceptisols
669	Literature site	Zhao, J. “Soil Organic Carbon and Its Fraction under Different Forest Types in the Laotudingzi Mountain in Liaoning Province” (Master’s thesis, Beijing Forestry University, 2017). https://doi.org/10.26949/d.cnki.gblyu.2017.000371 (in Chinese).	124.89	41.3192	8	940	0.9703	1206	0.567736	10	20	38	4.7	28.82	8.13	Temperate	Natural	Inceptisols
670	Literature site	Zhao, J. “Soil Organic Carbon and Its Fraction under Different Forest Types in the Laotudingzi Mountain in Liaoning Province” (Master’s thesis, Beijing Forestry University, 2017). https://doi.org/10.26949/d.cnki.gblyu.2017.000371 (in Chinese).	124.893	41.89	8	940	0.7917	503	0.53914	0	10	27.2	4.6	43.05	26.38	Temperate	Natural	Inceptisols
671	Literature site	Zhao, J. “Soil Organic Carbon and Its Fraction under Different Forest Types in the Laotudingzi Mountain in Liaoning Province” (Master’s thesis, Beijing Forestry University, 2017). https://doi.org/10.26949/d.cnki.gblyu.2017.000371 (in Chinese).	124.893	41.89	8	940	0.7917	503	0.53914	10	20	23.2	4.7	39.93	11.93	Temperate	Natural	Inceptisols
672	Literature site	Zhao, J. “Soil Organic Carbon and Its Fraction under Different Forest Types in the Laotudingzi Mountain in Liaoning Province” (Master’s thesis, Beijing Forestry University, 2017). https://doi.org/10.26949/d.cnki.gblyu.2017.000371 (in Chinese).	124.894	41.3086	8	940	0.9654	970	0.779672	0	10	30.2	5.2	27.94	15.05	Temperate	Natural	Inceptisols
673	Literature site	Zhao, J. “Soil Organic Carbon and Its Fraction under Different Forest Types in the Laotudingzi Mountain in Liaoning Province” (Master’s thesis, Beijing Forestry University, 2017). https://doi.org/10.26949/d.cnki.gblyu.2017.000371 (in Chinese).	124.894	41.3086	8	940	0.9654	970	0.779672	10	20	30	5.4	15.71	4.96	Temperate	Natural	Inceptisols
674	Literature site	Xu, Y. “Effects of Different Transformation Measures on Soil Organic Carbon in the Pinus massoniana Low-Benefit Forest in Southern Sichuan” (Master’s thesis, Sichuan Agricultural University, 2016). https://kns.cnki.net/kcms2/article/abstract?v=lHYhtDVi6z8Z62-T5wWyAwDOI2NFzyJxJUcnU8xnKFiFh1BszeV4qpJ1nSSTttmxhaNJ9ZGkPVdtyQ_4ysUtZaNKrjzsQp2-lRFY24Hp8jfw0IG-UayD56yU38_Khc8v0MQ6Fe9lT7LsgGOwGIWzySaFG8X…	104.567	28.4833	17.9	1177	1.0679	445	0.541476	0	20	62.6105	6.42982	10.5352	6.69966	(Sub)tropical	Plantation	Inceptisols
675	Literature site	Xu, Y. “Effects of Different Transformation Measures on Soil Organic Carbon in the Pinus massoniana Low-Benefit Forest in Southern Sichuan” (Master’s thesis, Sichuan Agricultural University, 2016). https://kns.cnki.net/kcms2/article/abstract?v=lHYhtDVi6z8Z62-T5wWyAwDOI2NFzyJxJUcnU8xnKFiFh1BszeV4qpJ1nSSTttmxhaNJ9ZGkPVdtyQ_4ysUtZaNKrjzsQp2-lRFY24Hp8jfw0IG-UayD56yU38_Khc8v0MQ6Fe9lT7LsgGOwGIWzySaFG8X…	104.567	28.4833	17.9	1177	1.0679	445	0.541476	0	20	62.6105	6.42982	9.899	5.94215	(Sub)tropical	Plantation	Inceptisols
676	Literature site	Xu, Y. “Effects of Different Transformation Measures on Soil Organic Carbon in the Pinus massoniana Low-Benefit Forest in Southern Sichuan” (Master’s thesis, Sichuan Agricultural University, 2016). https://kns.cnki.net/kcms2/article/abstract?v=lHYhtDVi6z8Z62-T5wWyAwDOI2NFzyJxJUcnU8xnKFiFh1BszeV4qpJ1nSSTttmxhaNJ9ZGkPVdtyQ_4ysUtZaNKrjzsQp2-lRFY24Hp8jfw0IG-UayD56yU38_Khc8v0MQ6Fe9lT7LsgGOwGIWzySaFG8X…	104.567	28.4833	17.9	1177	1.0679	445	0.541476	0	20	62.6105	6.42982	6.83094	5.32055	(Sub)tropical	Plantation	Inceptisols
677	Literature site	Xu, Y. “Effects of Different Transformation Measures on Soil Organic Carbon in the Pinus massoniana Low-Benefit Forest in Southern Sichuan” (Master’s thesis, Sichuan Agricultural University, 2016). https://kns.cnki.net/kcms2/article/abstract?v=lHYhtDVi6z8Z62-T5wWyAwDOI2NFzyJxJUcnU8xnKFiFh1BszeV4qpJ1nSSTttmxhaNJ9ZGkPVdtyQ_4ysUtZaNKrjzsQp2-lRFY24Hp8jfw0IG-UayD56yU38_Khc8v0MQ6Fe9lT7LsgGOwGIWzySaFG8X…	104.567	28.4833	17.9	1177	1.0679	445	0.541476	0	20	62.6105	6.42982	6.92311	4.88007	(Sub)tropical	Plantation	Inceptisols
678	Literature site	Xu, Y. “Effects of Different Transformation Measures on Soil Organic Carbon in the Pinus massoniana Low-Benefit Forest in Southern Sichuan” (Master’s thesis, Sichuan Agricultural University, 2016). https://kns.cnki.net/kcms2/article/abstract?v=lHYhtDVi6z8Z62-T5wWyAwDOI2NFzyJxJUcnU8xnKFiFh1BszeV4qpJ1nSSTttmxhaNJ9ZGkPVdtyQ_4ysUtZaNKrjzsQp2-lRFY24Hp8jfw0IG-UayD56yU38_Khc8v0MQ6Fe9lT7LsgGOwGIWzySaFG8X…	104.567	28.4833	17.9	1177	1.0679	445	0.541476	0	20	62.6105	6.42982	5.45373	4.34149	(Sub)tropical	Plantation	Inceptisols
679	Literature site	Xu, Y. “Effects of Different Transformation Measures on Soil Organic Carbon in the Pinus massoniana Low-Benefit Forest in Southern Sichuan” (Master’s thesis, Sichuan Agricultural University, 2016). https://kns.cnki.net/kcms2/article/abstract?v=lHYhtDVi6z8Z62-T5wWyAwDOI2NFzyJxJUcnU8xnKFiFh1BszeV4qpJ1nSSTttmxhaNJ9ZGkPVdtyQ_4ysUtZaNKrjzsQp2-lRFY24Hp8jfw0IG-UayD56yU38_Khc8v0MQ6Fe9lT7LsgGOwGIWzySaFG8X…	104.567	28.4833	17.9	1177	1.0679	445	0.541476	0	20	62.6105	6.42982	5.37052	3.59905	(Sub)tropical	Plantation	Inceptisols
680	Literature site	Zang, C. “Effect of Nitrogen Deposition on Soil Carbon Fractions of Several Forest Stands in Muchuan County” (Master’s thesis, Sichuan Agricultural University, 2016). https://kns.cnki.net/kcms2/article/abstract?v=lHYhtDVi6z-L1D9QOFvJsCCT31iON2ddC41yF7s9m2zd5ctpCWgXfbzZuKrqSvZSLstXxE-gXZHANvJW6iIuPcKNyoYCU1GBjl4mSQHQZyw_RAmYP6_6HFpp4iZ-namgNaQ3HJEOvnBYk0uivmJKVI2_MwXsOdQIAzNadNglWlUtlYr7hAsOnngfpq…	103.842	28.6917	12.8	1780	1.0685	981	0.796452	0	10	67.6798	5.94009	41.1928	65.7	(Sub)tropical	Natural	Inceptisols
681	Literature site	Zang, C. “Effect of Nitrogen Deposition on Soil Carbon Fractions of Several Forest Stands in Muchuan County” (Master’s thesis, Sichuan Agricultural University, 2016). https://kns.cnki.net/kcms2/article/abstract?v=lHYhtDVi6z-L1D9QOFvJsCCT31iON2ddC41yF7s9m2zd5ctpCWgXfbzZuKrqSvZSLstXxE-gXZHANvJW6iIuPcKNyoYCU1GBjl4mSQHQZyw_RAmYP6_6HFpp4iZ-namgNaQ3HJEOvnBYk0uivmJKVI2_MwXsOdQIAzNadNglWlUtlYr7hAsOnngfpq…	103.842	28.6917	12.8	1780	1.0685	981	0.796452	10	20	66.96	6.0301	28.7784	29.4545	(Sub)tropical	Natural	Inceptisols
682	Literature site	Jing, S. “The Spatial Heterogeneity of Soil Microorganism and Organic Matter in Broad-Leaved Korean Pine Forest in Changbai Mountain” (Master’s thesis, Shanxi University, 2016). https://kns.cnki.net/kcms2/article/abstract?v=lHYhtDVi6z8DC8pCkVDYxZ-yUcTFFDt1Y93UwXrvXzweVLn79ay_3r0hmrhTg1vB-xBDaz_ycOJt3V_4uaqpYrsH2avs27P3-IJJFJrmy73iCqYifISm2JHTvvCAOah7lFAErflyuo3SxoywuHpAtPe4D81WDQB2p7aphyryMMJ2JK2…	128.467	42.4	2	700	0.7299	671	0.605648	0	10	54.9	6.18001	5.54	5.04	Temperate	Natural	Inceptisols
683	Literature site	Jing, S. “The Spatial Heterogeneity of Soil Microorganism and Organic Matter in Broad-Leaved Korean Pine Forest in Changbai Mountain” (Master’s thesis, Shanxi University, 2016). https://kns.cnki.net/kcms2/article/abstract?v=lHYhtDVi6z8DC8pCkVDYxZ-yUcTFFDt1Y93UwXrvXzweVLn79ay_3r0hmrhTg1vB-xBDaz_ycOJt3V_4uaqpYrsH2avs27P3-IJJFJrmy73iCqYifISm2JHTvvCAOah7lFAErflyuo3SxoywuHpAtPe4D81WDQB2p7aphyryMMJ2JK2…	128.467	42.4	2	700	0.7299	671	0.605648	10	20	31.6	6.25	2.22	1.76	Temperate	Natural	Inceptisols
684	Literature site	Zhang, X., Han, S., Wang, S., et al. “Change of Soil Organic Carbon Fractions at Different Successional Stages of Betula platyphylla Forest in Changbai Mountains.” Chinese Journal of Ecology 35, no. 2 (2016): 282–289. https://doi.org/10.13292/j.1000-4890.201602.019 (in Chinese).	127.912	42.3386	4	719.3	0.8102	1008	0.617542	0	5	72.3898	6.18003	45.5464	41.8536	Temperate	Natural	Inceptisols
685	Literature site	Zhang, X., Han, S., Wang, S., et al. “Change of Soil Organic Carbon Fractions at Different Successional Stages of Betula platyphylla Forest in Changbai Mountains.” Chinese Journal of Ecology 35, no. 2 (2016): 282–289. https://doi.org/10.13292/j.1000-4890.201602.019 (in Chinese).	127.912	42.3386	4	719.3	0.8102	1008	0.617542	5	10	65.8698	6.33003	20.8621	21.1379	Temperate	Natural	Inceptisols
686	Literature site	Zhang, X., Han, S., Wang, S., et al. “Change of Soil Organic Carbon Fractions at Different Successional Stages of Betula platyphylla Forest in Changbai Mountains.” Chinese Journal of Ecology 35, no. 2 (2016): 282–289. https://doi.org/10.13292/j.1000-4890.201602.019 (in Chinese).	127.912	42.3386	4	719.3	0.8102	1008	0.617542	10	20	65.8698	6.33003	11.9854	6.61461	Temperate	Natural	Inceptisols
687	Literature site	Zhang, X., Han, S., Wang, S., et al. “Change of Soil Organic Carbon Fractions at Different Successional Stages of Betula platyphylla Forest in Changbai Mountains.” Chinese Journal of Ecology 35, no. 2 (2016): 282–289. https://doi.org/10.13292/j.1000-4890.201602.019 (in Chinese).	127.773	42.2058	4	719.3	0.8235	940	0.65493	0	5	72.8698	6.22999	55.8341	47.4659	Temperate	Natural	Inceptisols
688	Literature site	Zhang, X., Han, S., Wang, S., et al. “Change of Soil Organic Carbon Fractions at Different Successional Stages of Betula platyphylla Forest in Changbai Mountains.” Chinese Journal of Ecology 35, no. 2 (2016): 282–289. https://doi.org/10.13292/j.1000-4890.201602.019 (in Chinese).	127.773	42.2058	4	719.3	0.8235	940	0.65493	5	10	66.2096	6.31	22.558	27.042	Temperate	Natural	Inceptisols
689	Literature site	Zhang, X., Han, S., Wang, S., et al. “Change of Soil Organic Carbon Fractions at Different Successional Stages of Betula platyphylla Forest in Changbai Mountains.” Chinese Journal of Ecology 35, no. 2 (2016): 282–289. https://doi.org/10.13292/j.1000-4890.201602.019 (in Chinese).	127.773	42.2058	4	719.3	0.8235	940	0.65493	10	20	66.2096	6.31	12.4895	7.51051	Temperate	Natural	Inceptisols
690	Literature site	Zhang, X., Han, S., Wang, S., et al. “Change of Soil Organic Carbon Fractions at Different Successional Stages of Betula platyphylla Forest in Changbai Mountains.” Chinese Journal of Ecology 35, no. 2 (2016): 282–289. https://doi.org/10.13292/j.1000-4890.201602.019 (in Chinese).	128.098	42.4008	4	719.3	0.7468	763	0.596956	0	5	73.6498	6.12003	77.1779	51.0221	Temperate	Natural	Inceptisols
691	Literature site	Zhang, X., Han, S., Wang, S., et al. “Change of Soil Organic Carbon Fractions at Different Successional Stages of Betula platyphylla Forest in Changbai Mountains.” Chinese Journal of Ecology 35, no. 2 (2016): 282–289. https://doi.org/10.13292/j.1000-4890.201602.019 (in Chinese).	128.098	42.4008	4	719.3	0.7468	763	0.596956	5	10	70.1401	6.34	17.1882	35.9118	Temperate	Natural	Inceptisols
692	Literature site	Zhang, X., Han, S., Wang, S., et al. “Change of Soil Organic Carbon Fractions at Different Successional Stages of Betula platyphylla Forest in Changbai Mountains.” Chinese Journal of Ecology 35, no. 2 (2016): 282–289. https://doi.org/10.13292/j.1000-4890.201602.019 (in Chinese).	128.098	42.4008	4	719.3	0.7468	763	0.596956	10	20	70.1401	6.34	28.9148	9.28516	Temperate	Natural	Inceptisols
693	Literature site	Zhang, X., Han, S., Wang, S., et al. “Change of Soil Organic Carbon Fractions at Different Successional Stages of Betula platyphylla Forest in Changbai Mountains.” Chinese Journal of Ecology 35, no. 2 (2016): 282–289. https://doi.org/10.13292/j.1000-4890.201602.019 (in Chinese).	128.092	42.4014	4	719.3	0.7468	766	0.610035	0	5	73.6498	6.27996	109.512	59.2877	Temperate	Natural	Inceptisols
694	Literature site	Zhang, X., Han, S., Wang, S., et al. “Change of Soil Organic Carbon Fractions at Different Successional Stages of Betula platyphylla Forest in Changbai Mountains.” Chinese Journal of Ecology 35, no. 2 (2016): 282–289. https://doi.org/10.13292/j.1000-4890.201602.019 (in Chinese).	128.092	42.4014	4	719.3	0.7468	766	0.610035	5	10	70.1401	6.44998	53.4567	40.3433	Temperate	Natural	Inceptisols
695	Literature site	Zhang, X., Han, S., Wang, S., et al. “Change of Soil Organic Carbon Fractions at Different Successional Stages of Betula platyphylla Forest in Changbai Mountains.” Chinese Journal of Ecology 35, no. 2 (2016): 282–289. https://doi.org/10.13292/j.1000-4890.201602.019 (in Chinese).	128.092	42.4014	4	719.3	0.7468	766	0.610035	10	20	70.1401	6.44998	37.1779	14.0221	Temperate	Natural	Inceptisols
696	Literature site	Zhang, X., Han, S., Wang, S., et al. “Change of Soil Organic Carbon Fractions at Different Successional Stages of Betula platyphylla Forest in Changbai Mountains.” Chinese Journal of Ecology 35, no. 2 (2016): 282–289. https://doi.org/10.13292/j.1000-4890.201602.019 (in Chinese).	127.988	42.3511	4	719.3	0.7647	833	0.614812	0	5	71.6003	6.10003	105.582	51.918	Temperate	Natural	Inceptisols
697	Literature site	Zhang, X., Han, S., Wang, S., et al. “Change of Soil Organic Carbon Fractions at Different Successional Stages of Betula platyphylla Forest in Changbai Mountains.” Chinese Journal of Ecology 35, no. 2 (2016): 282–289. https://doi.org/10.13292/j.1000-4890.201602.019 (in Chinese).	127.988	42.3511	4	719.3	0.7647	833	0.614812	5	10	64.6306	6.41	71.1793	36.2207	Temperate	Natural	Inceptisols
698	Literature site	Zhang, X., Han, S., Wang, S., et al. “Change of Soil Organic Carbon Fractions at Different Successional Stages of Betula platyphylla Forest in Changbai Mountains.” Chinese Journal of Ecology 35, no. 2 (2016): 282–289. https://doi.org/10.13292/j.1000-4890.201602.019 (in Chinese).	127.988	42.3511	4	719.3	0.7647	833	0.614812	10	20	64.6306	6.41	50.0929	9.00712	Temperate	Natural	Inceptisols
699	Literature site	Yuan, Z. “Response of Soil Organic Matter Fractions with Different Thinning Intensity in Subalpine Spruce Forest Western Sichuan.” Master’s thesis, Sichuan Agricultural University, 2011. https://kns.cnki.net/kcms2/article/abstract?v=lHYhtDVi6z9WwfWOlM-pwFNIm7ZyKmkzq_OgYAzaUF8qyjtvBKNR3L7SSdlHiXnFwxcoGH57PAA8B93ucemKArlns0U_BAx0xsBJX-_voR6rH8MZQfW-XTs4BHh6IeSE1FFFt15gUrj09JNXq0YmpSbgd5zXFhuvgMc7Cy…	102.583	31.5833	-0.275	800	1.3272	4212	0.269424	0	10	59.0399	6.73988	10.2	20.1	(Sub)tropical	Plantation	Inceptisols
700	Literature site	Yuan, Z. “Response of Soil Organic Matter Fractions with Different Thinning Intensity in Subalpine Spruce Forest Western Sichuan.” Master’s thesis, Sichuan Agricultural University, 2011. https://kns.cnki.net/kcms2/article/abstract?v=lHYhtDVi6z9WwfWOlM-pwFNIm7ZyKmkzq_OgYAzaUF8qyjtvBKNR3L7SSdlHiXnFwxcoGH57PAA8B93ucemKArlns0U_BAx0xsBJX-_voR6rH8MZQfW-XTs4BHh6IeSE1FFFt15gUrj09JNXq0YmpSbgd5zXFhuvgMc7Cy…	102.583	31.5833	-0.275	800	1.3272	4212	0.269424	10	20	61.34	6.91982	11.6	16.4	(Sub)tropical	Plantation	Inceptisols
701	Literature site	Ma, H., Guo, Q., Liu, H., et al. “Soil Organic Carbon Pool at the Western Side of the Sygera Mountains, Southeast Tibet, China.” Acta Ecologica Sinica 33, no. 10 (2013): 3122–3128. https://doi.org/10.5846/stxb201202170210 (in Chinese).	94.7167	29.6333	2.3	1134	0.7191	3921	0.530746	0	10	48.5102	4.57	33.772	44.4	Temperate	Natural	Inceptisols
702	Literature site	Ma, H., Guo, Q., Liu, H., et al. “Soil Organic Carbon Pool at the Western Side of the Sygera Mountains, Southeast Tibet, China.” Acta Ecologica Sinica 33, no. 10 (2013): 3122–3128. https://doi.org/10.5846/stxb201202170210 (in Chinese).	94.7167	29.6333	2.3	1134	0.7191	3921	0.530746	10	20	48.1406	4.82	44.967	10.5	Temperate	Natural	Inceptisols
703	Literature site	Ma, H., Guo, Q., Liu, H., et al. “Soil Organic Carbon Pool at the Western Side of the Sygera Mountains, Southeast Tibet, China.” Acta Ecologica Sinica 33, no. 10 (2013): 3122–3128. https://doi.org/10.5846/stxb201202170210 (in Chinese).	94.7167	29.6333	2.3	1134	0.7191	3921	0.530746	0	10	48.5102	4.92	49.397	18.3	Temperate	Natural	Inceptisols
704	Literature site	Ma, H., Guo, Q., Liu, H., et al. “Soil Organic Carbon Pool at the Western Side of the Sygera Mountains, Southeast Tibet, China.” Acta Ecologica Sinica 33, no. 10 (2013): 3122–3128. https://doi.org/10.5846/stxb201202170210 (in Chinese).	94.7167	29.6333	2.3	1134	0.7191	3921	0.530746	10	20	48.1406	5.23	42.004	13.4	Temperate	Natural	Inceptisols
705	Literature site	Ma, H., Guo, Q., Liu, H., et al. “Soil Organic Carbon Pool at the Western Side of the Sygera Mountains, Southeast Tibet, China.” Acta Ecologica Sinica 33, no. 10 (2013): 3122–3128. https://doi.org/10.5846/stxb201202170210 (in Chinese).	94.7167	29.6333	2.3	1134	0.7191	3921	0.530746	0	10	48.5102	5.13	39.15	17.9	Temperate	Natural	Inceptisols
706	Literature site	Ma, H., Guo, Q., Liu, H., et al. “Soil Organic Carbon Pool at the Western Side of the Sygera Mountains, Southeast Tibet, China.” Acta Ecologica Sinica 33, no. 10 (2013): 3122–3128. https://doi.org/10.5846/stxb201202170210 (in Chinese).	94.7167	29.6333	2.3	1134	0.7191	3921	0.530746	10	20	48.1406	5.54	23.121	8.7	Temperate	Natural	Inceptisols
707	Literature site	Ma, H., Guo, Q., Liu, H., et al. “Soil Organic Carbon Pool at the Western Side of the Sygera Mountains, Southeast Tibet, China.” Acta Ecologica Sinica 33, no. 10 (2013): 3122–3128. https://doi.org/10.5846/stxb201202170210 (in Chinese).	94.7167	29.6333	2.3	1134	0.7191	3921	0.530746	0	10	48.5102	5.4	24.842	10.9	Temperate	Natural	Inceptisols
708	Literature site	Ma, H., Guo, Q., Liu, H., et al. “Soil Organic Carbon Pool at the Western Side of the Sygera Mountains, Southeast Tibet, China.” Acta Ecologica Sinica 33, no. 10 (2013): 3122–3128. https://doi.org/10.5846/stxb201202170210 (in Chinese).	94.7167	29.6333	2.3	1134	0.7191	3921	0.530746	10	20	48.1406	5.7	21.165	8	Temperate	Natural	Inceptisols
709	Literature site	Wang, J. “Effects on Soil Anti-Erodibility and Soil Organic Matter Fractions in Slope Farmlands with Different De-Farming Patterns in South Sichuan Province of China” (PhD diss., Sichuan Agricultural University, 2011). https://kns.cnki.net/kcms2/article/abstract?v=lHYhtDVi6z8zlzYJUCoq9lnClOd_OgOL9Rz9H2Eb4eXVrsaTFKKGhcCLS_kQk1jDFfyA7G3kfu-Uj7pTmTMlaG5Kozth8yVbZaefzzj3yUqOk8T6KScvTbsvFm8zkwz9zS4FVN…	103.917	28.9667	17.3	1332.1	1.2642	458	0.677312	0	15	71.9905	7.98	7.245	1.787	(Sub)tropical	Plantation	Inceptisols
710	Literature site	Wang, J. “Effects on Soil Anti-Erodibility and Soil Organic Matter Fractions in Slope Farmlands with Different De-Farming Patterns in South Sichuan Province of China” (PhD diss., Sichuan Agricultural University, 2011). https://kns.cnki.net/kcms2/article/abstract?v=lHYhtDVi6z8zlzYJUCoq9lnClOd_OgOL9Rz9H2Eb4eXVrsaTFKKGhcCLS_kQk1jDFfyA7G3kfu-Uj7pTmTMlaG5Kozth8yVbZaefzzj3yUqOk8T6KScvTbsvFm8zkwz9zS4FVN…	103.917	28.9667	17.3	1332.1	1.2642	458	0.677312	0	15	71.9905	7.98	6.289	1.507	(Sub)tropical	Plantation	Inceptisols
711	Literature site	Wang, J. “Effects on Soil Anti-Erodibility and Soil Organic Matter Fractions in Slope Farmlands with Different De-Farming Patterns in South Sichuan Province of China” (PhD diss., Sichuan Agricultural University, 2011). https://kns.cnki.net/kcms2/article/abstract?v=lHYhtDVi6z8zlzYJUCoq9lnClOd_OgOL9Rz9H2Eb4eXVrsaTFKKGhcCLS_kQk1jDFfyA7G3kfu-Uj7pTmTMlaG5Kozth8yVbZaefzzj3yUqOk8T6KScvTbsvFm8zkwz9zS4FVN…	103.917	28.9667	17.3	1332.1	1.2642	458	0.677312	0	15	71.9905	7.98	5.885	1.349	(Sub)tropical	Plantation	Inceptisols
712	Literature site	Hao, K. “Seasonal Dynamics of Soil Labile Organic Carbon in Spruce Plantation under Different Structural Adjustments in Subalpine Region of Western Sichuan, China” (Master’s thesis, Sichuan Agricultural University, 2011). https://kns.cnki.net/kcms2/article/abstract?v=lHYhtDVi6z8nfZTYudFoJHFmNy9Gcrq7I_YAPDv4cP02uRKZxgyyXIUQb5qnPfBU87s-uCo10OFieOU6wLeyDSeeU7M37vetC43SkV7HzijijrjE83NLt3ReazYWN9AtwQh…	103	31.7833	1.52917	775	1.1116	4094	0.399209	0	15	59.8	5.87011	13.39	5.38	(Sub)tropical	Plantation	Gelisols
713	Literature site	Xiang, C., Luan, J., Luo, Z., et al. “Labile Soil Organic Carbon Distribution on Influenced by Vegetation Types along an Elevation Gradient in West Sichuan, China.” Acta Ecologica Sinica 30, no. 4 (2010): 1025–1034. https://doi.org/10.20103/j.stxb.2010.04.023 (in Chinese).	104.317	32.2	11.1	1187	0.9131	1902	0.867804	0	15	65.1299	6.26996	41.1623	8.62449	(Sub)tropical	Natural	Entisols
714	Literature site	Xiang, C., Luan, J., Luo, Z., et al. “Labile Soil Organic Carbon Distribution on Influenced by Vegetation Types along an Elevation Gradient in West Sichuan, China.” Acta Ecologica Sinica 30, no. 4 (2010): 1025–1034. https://doi.org/10.20103/j.stxb.2010.04.023 (in Chinese).	104.317	32.2	10.7	1187	0.9131	1902	0.867804	0	15	65.1299	6.26996	26.131	3.90192	(Sub)tropical	Natural	Entisols
715	Literature site	Xiang, C., Luan, J., Luo, Z., et al. “Labile Soil Organic Carbon Distribution on Influenced by Vegetation Types along an Elevation Gradient in West Sichuan, China.” Acta Ecologica Sinica 30, no. 4 (2010): 1025–1034. https://doi.org/10.20103/j.stxb.2010.04.023 (in Chinese).	104.317	32.2	9.2	1187	0.9131	1902	0.867804	0	15	65.1299	6.26996	42.4689	16.477	(Sub)tropical	Natural	Entisols
716	Literature site	Xiang, C., Luan, J., Luo, Z., et al. “Labile Soil Organic Carbon Distribution on Influenced by Vegetation Types along an Elevation Gradient in West Sichuan, China.” Acta Ecologica Sinica 30, no. 4 (2010): 1025–1034. https://doi.org/10.20103/j.stxb.2010.04.023 (in Chinese).	104.317	32.2	5.6	1187	0.9131	1902	0.867804	0	15	65.1299	6.26996	27.5913	58.9296	(Sub)tropical	Natural	Entisols
717	Literature site	Xiang, C., Luan, J., Luo, Z., et al. “Labile Soil Organic Carbon Distribution on Influenced by Vegetation Types along an Elevation Gradient in West Sichuan, China.” Acta Ecologica Sinica 30, no. 4 (2010): 1025–1034. https://doi.org/10.20103/j.stxb.2010.04.023 (in Chinese).	104.317	32.2	3.8	1187	0.9131	1902	0.867804	0	15	65.1299	6.26996	38.4184	22.9544	(Sub)tropical	Natural	Entisols
718	Literature site	Li, X. “Effects of Nitrogen Deposition on Soil Aggregate and Organic Carbon Stability in Subtropical Forest” (Master’s thesis, Guangzhou University, 2016). https://kns.cnki.net/kcms2/article/abstract?v=lHYhtDVi6z9SjoxuNA38ZimWXHRCzYCdy7A48KMgNQ-nfJOAGVjelRmbYXVhJo3EmqSo60Y7U8eYF0gri91FpljIJTebCNVuVvVa4eSy3_v-RvGgK5ylctw1o84NM-MiMoD_X1eZoZcXTr56p7_TwAMl8VXB55TmQEgbesDOWfVhCoZF2Vc6bW30FGsX3Q7LmZDk7…	113.755	22.8631	21.7	1790	1.317	83	0.979063	5	10	50	5.2	13.4402	1.43367	(Sub)tropical	Plantation	Inceptisols
719	Literature site	Li, X. “Effects of Nitrogen Deposition on Soil Aggregate and Organic Carbon Stability in Subtropical Forest” (Master’s thesis, Guangzhou University, 2016). https://kns.cnki.net/kcms2/article/abstract?v=lHYhtDVi6z9SjoxuNA38ZimWXHRCzYCdy7A48KMgNQ-nfJOAGVjelRmbYXVhJo3EmqSo60Y7U8eYF0gri91FpljIJTebCNVuVvVa4eSy3_v-RvGgK5ylctw1o84NM-MiMoD_X1eZoZcXTr56p7_TwAMl8VXB55TmQEgbesDOWfVhCoZF2Vc6bW30FGsX3Q7LmZDk7…	128.87	47.1915	-0.3	676	0.6463	354	0.540652	0	20	65.5	6.65001	27.1187	11.9335	Temperate	Plantation	Inceptisols
720	Literature site	Li, C., Chen, L., Duan, W., et al. “Effects of Wet Deposition of N and P on Soil Active Organic Carbon and Nutrients in Two Types of Korean Pine Forests.” Journal of Northeast Forestry University 48, no. 2 (2020): 47–53. https://doi.org/10.13759/j.cnki.dlxb.2020.02.009 (in Chinese).	128.87	47.1915	-0.3	676	0.6463	354	0.540652	0	20	65.5	6.65001	36.744	18.1651	Temperate	Natural	Inceptisols
721	Literature site	Li, C., Chen, L., Duan, W., et al. “Effects of Litter Treatment on Soil Organic Carbon, Total Nitrogen and Total Phosphorus in Different Forest Types.” Science of Soil and Water Conservation 18, no. 1 (2020): 100–109. https://doi.org/10.16843/j.sswc.2020.01.012 (in Chinese).	128.889	47.1806	-0.3	676	0.6421	362	0.557262	0	20	65.5	6.71996	57.6601	25.4432	Temperate	Plantation	Inceptisols
722	Literature site	Li, C., Chen, L., Duan, W., et al. “Effects of Litter Treatment on Soil Organic Carbon, Total Nitrogen and Total Phosphorus in Different Forest Types.” Science of Soil and Water Conservation 18, no. 1 (2020): 100–109. https://doi.org/10.16843/j.sswc.2020.01.012 (in Chinese).	128.889	47.1806	-0.3	676	0.6421	362	0.557262	0	20	65.5	6.71996	76.106	33.5106	Temperate	Natural	Inceptisols
723	Literature site	Xiang, H., Wen, D., Zhang, L., et al. “Altitudinal Changes in Active and Recalcitrant Soil Carbon Pools of Forests in the Dinghu Mountains.” Acta Ecologica Sinica 35, no. 18 (2015): 6089–6099 (in Chinese).	112.536	23.17	20.9	1818	1.4059	145	1.26601	0	15	58.8101	3.55	19.3203	15.7672	(Sub)tropical	Natural	Ultisols
724	Literature site	Xiang, H., Wen, D., Zhang, L., et al. “Altitudinal Changes in Active and Recalcitrant Soil Carbon Pools of Forests in the Dinghu Mountains.” Acta Ecologica Sinica 35, no. 18 (2015): 6089–6099 (in Chinese).	112.536	23.17	20.9	1818	1.4059	231	1.26601	0	15	58.8101	3.48	19.0693	17.1733	(Sub)tropical	Natural	Ultisols
725	Literature site	Xiang, H., Wen, D., Zhang, L., et al. “Altitudinal Changes in Active and Recalcitrant Soil Carbon Pools of Forests in the Dinghu Mountains.” Acta Ecologica Sinica 35, no. 18 (2015): 6089–6099 (in Chinese).	112.536	23.17	20.9	1818	1.4059	614	1.26601	0	15	58.8101	3.67	18.8574	14.1837	(Sub)tropical	Natural	Ultisols
726	Literature site	Fan, G. “Influence of Regeneration Patterns on the Soil Organic Carbon Quality and the Soil Respiration of Chinese Fir Plantation” (Master’s thesis, Fujian Agriculture and Forestry University, 2008). https://kns.cnki.net/kcms2/article/abstract?v=lHYhtDVi6z_0qDnrMkJqs1iNahqIuU1kZDoRxREe1rFDH6hjz83e3KVC8v_V43OBR3UK-8v_zw1_lD5CuCYZKZgh4riui8mNZ2-o4l1utuwJVdxSYeOBx2lV_dVzRMlchwn9PVbtq00gRJfENB83fqYMR…	118.168	26.6767	19.4	1817	1.2582	108	0.778904	0	5	60.6394	4.5	25.326	5.83541	(Sub)tropical	Natural	Ultisols
727	Literature site	Fan, G. “Influence of Regeneration Patterns on the Soil Organic Carbon Quality and the Soil Respiration of Chinese Fir Plantation” (Master’s thesis, Fujian Agriculture and Forestry University, 2008). https://kns.cnki.net/kcms2/article/abstract?v=lHYhtDVi6z_0qDnrMkJqs1iNahqIuU1kZDoRxREe1rFDH6hjz83e3KVC8v_V43OBR3UK-8v_zw1_lD5CuCYZKZgh4riui8mNZ2-o4l1utuwJVdxSYeOBx2lV_dVzRMlchwn9PVbtq00gRJfENB83fqYMR…	118.168	26.6767	19.4	1817	1.2582	108	0.778904	5	20	62.1594	4.24	19.8955	4.33915	(Sub)tropical	Plantation	Ultisols
728	Literature site	Fan, G. “Influence of Regeneration Patterns on the Soil Organic Carbon Quality and the Soil Respiration of Chinese Fir Plantation” (Master’s thesis, Fujian Agriculture and Forestry University, 2008). https://kns.cnki.net/kcms2/article/abstract?v=lHYhtDVi6z_0qDnrMkJqs1iNahqIuU1kZDoRxREe1rFDH6hjz83e3KVC8v_V43OBR3UK-8v_zw1_lD5CuCYZKZgh4riui8mNZ2-o4l1utuwJVdxSYeOBx2lV_dVzRMlchwn9PVbtq00gRJfENB83fqYMR…	118.168	26.6767	19.4	1817	1.2582	108	0.778904	5	20	62.1594	4.31	15.0148	3.34165	(Sub)tropical	Plantation	Ultisols
729	Literature site	Fan, G. “Influence of Regeneration Patterns on the Soil Organic Carbon Quality and the Soil Respiration of Chinese Fir Plantation” (Master’s thesis, Fujian Agriculture and Forestry University, 2008). https://kns.cnki.net/kcms2/article/abstract?v=lHYhtDVi6z_0qDnrMkJqs1iNahqIuU1kZDoRxREe1rFDH6hjz83e3KVC8v_V43OBR3UK-8v_zw1_lD5CuCYZKZgh4riui8mNZ2-o4l1utuwJVdxSYeOBx2lV_dVzRMlchwn9PVbtq00gRJfENB83fqYMR…	118.168	26.6767	19.4	1817	1.2582	108	0.778904	5	20	62.1594	4.5	17.1047	3.89027	(Sub)tropical	Natural	Ultisols
730	Literature site	Wei, Y. “Effects of Fire Disturbance on Soil Properties and Soil Organic Carbon Components in a Larix gmelinii Forest” (PhD diss., Northeast Forestry University, 2015). https://kns.cnki.net/kcms2/article/abstract?v=lHYhtDVi6z8ErZaSD0NqciYZPZogpMfjl5eVLYHBCjPiX03UNTvCtoo7tAmVr288x6PTmVBrWEJb7B1OAsJ62G8z1cPuD6ymKvrcCQ8M4YgGCT7le9CYhFXe4lsHPYfXrEDcEZfl5ggUZfM6aIfimBVVxMszr29v7QAd50jPfRpqzcmatEhEzOdO…	125.483	51.371	-0.3	458	0.605	485	0.469008	0	15	65.8399	5.48864	27.87	24.71	Boreal	Natural	Inceptisols
731	Literature site	Zhai, K. “Effects of Thinning Intensity on Soil Active Organic Carbon in Pinus massoniana Plantation” (Master’s thesis, Nanjing Forestry University, 2016). https://kns.cnki.net/kcms2/article/abstract?v=lHYhtDVi6z_9ugomZ81qIxIsJcoKRBLPR6ly33orTFrORw8yZskqN1X6DzMBax7-l0JvHgFi5PBpzsXlvLh46reBMQOG5HycsbL_s1oe062nFdGWligHNiFKUrwtTFuPmBz1P_HzPIyFebsYKT3DZ5uApHl3hSDbWeiyMcw50JvWflZywhsjq8E2p-SEC7lNKe7PL…	119.017	31.6	16	1036.9	0.8704	68	0.581482	0	10	36.6	4.74	7.98	8.81	(Sub)tropical	Plantation	Entisols
732	Literature site	Zhai, K. “Effects of Thinning Intensity on Soil Active Organic Carbon in Pinus massoniana Plantation” (Master’s thesis, Nanjing Forestry University, 2016). https://kns.cnki.net/kcms2/article/abstract?v=lHYhtDVi6z_9ugomZ81qIxIsJcoKRBLPR6ly33orTFrORw8yZskqN1X6DzMBax7-l0JvHgFi5PBpzsXlvLh46reBMQOG5HycsbL_s1oe062nFdGWligHNiFKUrwtTFuPmBz1P_HzPIyFebsYKT3DZ5uApHl3hSDbWeiyMcw50JvWflZywhsjq8E2p-SEC7lNKe7PL…	119.017	31.6	16	1036.9	0.8704	68	0.581482	0	10	36.1	4.6	7.77	9.18	(Sub)tropical	Plantation	Entisols
733	Literature site	Zhai, K. “Effects of Thinning Intensity on Soil Active Organic Carbon in Pinus massoniana Plantation” (Master’s thesis, Nanjing Forestry University, 2016). https://kns.cnki.net/kcms2/article/abstract?v=lHYhtDVi6z_9ugomZ81qIxIsJcoKRBLPR6ly33orTFrORw8yZskqN1X6DzMBax7-l0JvHgFi5PBpzsXlvLh46reBMQOG5HycsbL_s1oe062nFdGWligHNiFKUrwtTFuPmBz1P_HzPIyFebsYKT3DZ5uApHl3hSDbWeiyMcw50JvWflZywhsjq8E2p-SEC7lNKe7PL…	119.017	31.6	16	1036.9	0.8704	68	0.581482	0	10	34.6	4.72	9.31	9.15	(Sub)tropical	Plantation	Entisols
734	Literature site	Zhai, K. “Effects of Thinning Intensity on Soil Active Organic Carbon in Pinus massoniana Plantation” (Master’s thesis, Nanjing Forestry University, 2016). https://kns.cnki.net/kcms2/article/abstract?v=lHYhtDVi6z_9ugomZ81qIxIsJcoKRBLPR6ly33orTFrORw8yZskqN1X6DzMBax7-l0JvHgFi5PBpzsXlvLh46reBMQOG5HycsbL_s1oe062nFdGWligHNiFKUrwtTFuPmBz1P_HzPIyFebsYKT3DZ5uApHl3hSDbWeiyMcw50JvWflZywhsjq8E2p-SEC7lNKe7PL…	119.017	31.6	16	1036.9	0.8704	68	0.581482	0	10	38.2	4.7	7.74	8.63	(Sub)tropical	Plantation	Entisols
735	Literature site	Zhai, K. “Effects of Thinning Intensity on Soil Active Organic Carbon in Pinus massoniana Plantation” (Master’s thesis, Nanjing Forestry University, 2016). https://kns.cnki.net/kcms2/article/abstract?v=lHYhtDVi6z_9ugomZ81qIxIsJcoKRBLPR6ly33orTFrORw8yZskqN1X6DzMBax7-l0JvHgFi5PBpzsXlvLh46reBMQOG5HycsbL_s1oe062nFdGWligHNiFKUrwtTFuPmBz1P_HzPIyFebsYKT3DZ5uApHl3hSDbWeiyMcw50JvWflZywhsjq8E2p-SEC7lNKe7PL…	119.017	31.6	16	1036.9	0.8704	68	0.581482	10	20	36.6	4.71	7.61	3.7	(Sub)tropical	Plantation	Entisols
736	Literature site	Zhai, K. “Effects of Thinning Intensity on Soil Active Organic Carbon in Pinus massoniana Plantation” (Master’s thesis, Nanjing Forestry University, 2016). https://kns.cnki.net/kcms2/article/abstract?v=lHYhtDVi6z_9ugomZ81qIxIsJcoKRBLPR6ly33orTFrORw8yZskqN1X6DzMBax7-l0JvHgFi5PBpzsXlvLh46reBMQOG5HycsbL_s1oe062nFdGWligHNiFKUrwtTFuPmBz1P_HzPIyFebsYKT3DZ5uApHl3hSDbWeiyMcw50JvWflZywhsjq8E2p-SEC7lNKe7PL…	119.017	31.6	16	1036.9	0.8704	68	0.581482	10	20	36.1	4.62	5.67	5	(Sub)tropical	Plantation	Entisols
737	Literature site	Zhai, K. “Effects of Thinning Intensity on Soil Active Organic Carbon in Pinus massoniana Plantation” (Master’s thesis, Nanjing Forestry University, 2016). https://kns.cnki.net/kcms2/article/abstract?v=lHYhtDVi6z_9ugomZ81qIxIsJcoKRBLPR6ly33orTFrORw8yZskqN1X6DzMBax7-l0JvHgFi5PBpzsXlvLh46reBMQOG5HycsbL_s1oe062nFdGWligHNiFKUrwtTFuPmBz1P_HzPIyFebsYKT3DZ5uApHl3hSDbWeiyMcw50JvWflZywhsjq8E2p-SEC7lNKe7PL…	119.017	31.6	16	1036.9	0.8704	68	0.581482	10	20	34.6	4.75	6.71	4.17	(Sub)tropical	Plantation	Entisols
738	Literature site	Zhai, K. “Effects of Thinning Intensity on Soil Active Organic Carbon in Pinus massoniana Plantation” (Master’s thesis, Nanjing Forestry University, 2016). https://kns.cnki.net/kcms2/article/abstract?v=lHYhtDVi6z_9ugomZ81qIxIsJcoKRBLPR6ly33orTFrORw8yZskqN1X6DzMBax7-l0JvHgFi5PBpzsXlvLh46reBMQOG5HycsbL_s1oe062nFdGWligHNiFKUrwtTFuPmBz1P_HzPIyFebsYKT3DZ5uApHl3hSDbWeiyMcw50JvWflZywhsjq8E2p-SEC7lNKe7PL…	119.017	31.6	16	1036.9	0.8704	68	0.581482	10	20	38.2	4.76	4.88	3.44	(Sub)tropical	Plantation	Entisols
739	Literature site	Xi, D., Yu, Z., Xiong, Y., et al. “Altitudinal Changes of Soil Organic Carbon Fractions of Evergreen Broadleaved Forests in Guanshan Mountain, Jiangxi, China.” Chinese Journal of Applied Ecology 31, no. 10 (2020): 3349–3356. https://doi.org/10.13287/j.1001-9332.202010.009 (in Chinese).	114.617	28.5833	16.2	2100	1.6875	400	0.631366	0	10	59.1094	5.02997	28.4989	8.80332	(Sub)tropical	Natural	Ultisols
740	Literature site	Xi, D., Yu, Z., Xiong, Y., et al. “Altitudinal Changes of Soil Organic Carbon Fractions of Evergreen Broadleaved Forests in Guanshan Mountain, Jiangxi, China.” Chinese Journal of Applied Ecology 31, no. 10 (2020): 3349–3356. https://doi.org/10.13287/j.1001-9332.202010.009 (in Chinese).	114.617	28.5833	16.2	2100	1.6875	600	0.631366	0	10	59.1094	5.02997	26.9381	3.05979	(Sub)tropical	Natural	Ultisols
741	Literature site	Xi, D., Yu, Z., Xiong, Y., et al. “Altitudinal Changes of Soil Organic Carbon Fractions of Evergreen Broadleaved Forests in Guanshan Mountain, Jiangxi, China.” Chinese Journal of Applied Ecology 31, no. 10 (2020): 3349–3356. https://doi.org/10.13287/j.1001-9332.202010.009 (in Chinese).	114.617	28.5833	16.2	2100	1.6875	800	0.631366	0	10	59.1094	5.02997	53.2533	5.46037	(Sub)tropical	Natural	Ultisols
742	Literature site	Xi, D., Yu, Z., Xiong, Y., et al. “Altitudinal Changes of Soil Organic Carbon Fractions of Evergreen Broadleaved Forests in Guanshan Mountain, Jiangxi, China.” Chinese Journal of Applied Ecology 31, no. 10 (2020): 3349–3356. https://doi.org/10.13287/j.1001-9332.202010.009 (in Chinese).	114.617	28.5833	16.2	2100	1.6875	1000	0.631366	0	10	59.1094	5.02997	76.0981	15.919	(Sub)tropical	Natural	Ultisols
743	Literature site	Xi, D., Yu, Z., Xiong, Y., et al. “Altitudinal Changes of Soil Organic Carbon Fractions of Evergreen Broadleaved Forests in Guanshan Mountain, Jiangxi, China.” Chinese Journal of Applied Ecology 31, no. 10 (2020): 3349–3356. https://doi.org/10.13287/j.1001-9332.202010.009 (in Chinese).	114.617	28.5833	16.2	2100	1.6875	1200	0.631366	0	10	59.1094	5.02997	38.3629	4.93609	(Sub)tropical	Natural	Ultisols
744	Literature site	Xi, D., Yu, Z., Xiong, Y., et al. “Altitudinal Changes of Soil Organic Carbon Fractions of Evergreen Broadleaved Forests in Guanshan Mountain, Jiangxi, China.” Chinese Journal of Applied Ecology 31, no. 10 (2020): 3349–3356. https://doi.org/10.13287/j.1001-9332.202010.009 (in Chinese).	114.617	28.5833	16.2	2100	1.6875	400	0.631366	10	20	60.7289	5.05997	20.613	3.89711	(Sub)tropical	Natural	Ultisols
745	Literature site	Xi, D., Yu, Z., Xiong, Y., et al. “Altitudinal Changes of Soil Organic Carbon Fractions of Evergreen Broadleaved Forests in Guanshan Mountain, Jiangxi, China.” Chinese Journal of Applied Ecology 31, no. 10 (2020): 3349–3356. https://doi.org/10.13287/j.1001-9332.202010.009 (in Chinese).	114.617	28.5833	16.2	2100	1.6875	600	0.631366	10	20	60.7289	5.05997	13.7796	5.87744	(Sub)tropical	Natural	Ultisols
746	Literature site	Xi, D., Yu, Z., Xiong, Y., et al. “Altitudinal Changes of Soil Organic Carbon Fractions of Evergreen Broadleaved Forests in Guanshan Mountain, Jiangxi, China.” Chinese Journal of Applied Ecology 31, no. 10 (2020): 3349–3356. https://doi.org/10.13287/j.1001-9332.202010.009 (in Chinese).	114.617	28.5833	16.2	2100	1.6875	800	0.631366	10	20	60.7289	5.05997	31.0995	5.48815	(Sub)tropical	Natural	Ultisols
747	Literature site	Xi, D., Yu, Z., Xiong, Y., et al. “Altitudinal Changes of Soil Organic Carbon Fractions of Evergreen Broadleaved Forests in Guanshan Mountain, Jiangxi, China.” Chinese Journal of Applied Ecology 31, no. 10 (2020): 3349–3356. https://doi.org/10.13287/j.1001-9332.202010.009 (in Chinese).	114.617	28.5833	16.2	2100	1.6875	1000	0.631366	10	20	60.7289	5.05997	41.1883	10.3615	(Sub)tropical	Natural	Ultisols
748	Literature site	Xi, D., Yu, Z., Xiong, Y., et al. “Altitudinal Changes of Soil Organic Carbon Fractions of Evergreen Broadleaved Forests in Guanshan Mountain, Jiangxi, China.” Chinese Journal of Applied Ecology 31, no. 10 (2020): 3349–3356. https://doi.org/10.13287/j.1001-9332.202010.009 (in Chinese).	114.617	28.5833	16.2	2100	1.6875	1200	0.631366	10	20	60.7289	5.05997	15.6909	3.01101	(Sub)tropical	Natural	Ultisols
749	Literature site	Wang, M. “Study on Forest Soil Organic Carbon in Mountain of Beijing Western Areas” (Master’s thesis, Beijing Forestry University, 2008). https://kns.cnki.net/kcms2/article/abstract?v=lHYhtDVi6z-k0bVTAQ34nSPf343sroP9tiFQCe0ZtWrA1ZtKdjCRCunuuPmKWItCartYHmxkx25e4Xg-7CLGlZ0alch2g8jS9m0ksrFXRpiIUFvNwUMnIiWB5Lf4v-A_iiimwiP9DxYeNRObUnwDyQB_vgoRRChQnslK4QLrgwk55MDATMloMlDhVfBESSIl (in Chinese).	116.467	39.5667	11.6	630	0.3917	26	0.260857	0	10	72.635	6.83435	23.18	14.74	Temperate	Plantation	Inceptisols
750	Literature site	Wang, M. “Study on Forest Soil Organic Carbon in Mountain of Beijing Western Areas” (Master’s thesis, Beijing Forestry University, 2008). https://kns.cnki.net/kcms2/article/abstract?v=lHYhtDVi6z-k0bVTAQ34nSPf343sroP9tiFQCe0ZtWrA1ZtKdjCRCunuuPmKWItCartYHmxkx25e4Xg-7CLGlZ0alch2g8jS9m0ksrFXRpiIUFvNwUMnIiWB5Lf4v-A_iiimwiP9DxYeNRObUnwDyQB_vgoRRChQnslK4QLrgwk55MDATMloMlDhVfBESSIl (in Chinese).	116.467	39.5667	11.6	630	0.3917	26	0.260857	10	20	78.218	6.70601	12.62	5.45	Temperate	Plantation	Inceptisols
751	Literature site	Wang, M. “Study on Forest Soil Organic Carbon in Mountain of Beijing Western Areas” (Master’s thesis, Beijing Forestry University, 2008). https://kns.cnki.net/kcms2/article/abstract?v=lHYhtDVi6z-k0bVTAQ34nSPf343sroP9tiFQCe0ZtWrA1ZtKdjCRCunuuPmKWItCartYHmxkx25e4Xg-7CLGlZ0alch2g8jS9m0ksrFXRpiIUFvNwUMnIiWB5Lf4v-A_iiimwiP9DxYeNRObUnwDyQB_vgoRRChQnslK4QLrgwk55MDATMloMlDhVfBESSIl (in Chinese).	116.467	39.5667	11.6	630	0.3917	26	0.260857	0	10	68.687	7.02743	24.81	15.98	Temperate	Plantation	Inceptisols
752	Literature site	Wang, M. “Study on Forest Soil Organic Carbon in Mountain of Beijing Western Areas” (Master’s thesis, Beijing Forestry University, 2008). https://kns.cnki.net/kcms2/article/abstract?v=lHYhtDVi6z-k0bVTAQ34nSPf343sroP9tiFQCe0ZtWrA1ZtKdjCRCunuuPmKWItCartYHmxkx25e4Xg-7CLGlZ0alch2g8jS9m0ksrFXRpiIUFvNwUMnIiWB5Lf4v-A_iiimwiP9DxYeNRObUnwDyQB_vgoRRChQnslK4QLrgwk55MDATMloMlDhVfBESSIl (in Chinese).	116.467	39.5667	11.6	630	0.3917	26	0.260857	10	20	77.778	6.65981	15.03	6.72	Temperate	Plantation	Inceptisols
753	Literature site	Wang, M. “Study on Forest Soil Organic Carbon in Mountain of Beijing Western Areas” (Master’s thesis, Beijing Forestry University, 2008). https://kns.cnki.net/kcms2/article/abstract?v=lHYhtDVi6z-k0bVTAQ34nSPf343sroP9tiFQCe0ZtWrA1ZtKdjCRCunuuPmKWItCartYHmxkx25e4Xg-7CLGlZ0alch2g8jS9m0ksrFXRpiIUFvNwUMnIiWB5Lf4v-A_iiimwiP9DxYeNRObUnwDyQB_vgoRRChQnslK4QLrgwk55MDATMloMlDhVfBESSIl (in Chinese).	116.467	39.5667	11.6	630	0.3917	26	0.260857	0	10	63.449	7.15836	28.72	17.04	Temperate	Plantation	Inceptisols
754	Literature site	Wang, M. “Study on Forest Soil Organic Carbon in Mountain of Beijing Western Areas” (Master’s thesis, Beijing Forestry University, 2008). https://kns.cnki.net/kcms2/article/abstract?v=lHYhtDVi6z-k0bVTAQ34nSPf343sroP9tiFQCe0ZtWrA1ZtKdjCRCunuuPmKWItCartYHmxkx25e4Xg-7CLGlZ0alch2g8jS9m0ksrFXRpiIUFvNwUMnIiWB5Lf4v-A_iiimwiP9DxYeNRObUnwDyQB_vgoRRChQnslK4QLrgwk55MDATMloMlDhVfBESSIl (in Chinese).	116.467	39.5667	11.6	630	0.3917	26	0.260857	10	20	72.967	6.74094	17.32	8.56	Temperate	Plantation	Inceptisols
755	Literature site	Wang, M. “Study on Forest Soil Organic Carbon in Mountain of Beijing Western Areas” (Master’s thesis, Beijing Forestry University, 2008). https://kns.cnki.net/kcms2/article/abstract?v=lHYhtDVi6z-k0bVTAQ34nSPf343sroP9tiFQCe0ZtWrA1ZtKdjCRCunuuPmKWItCartYHmxkx25e4Xg-7CLGlZ0alch2g8jS9m0ksrFXRpiIUFvNwUMnIiWB5Lf4v-A_iiimwiP9DxYeNRObUnwDyQB_vgoRRChQnslK4QLrgwk55MDATMloMlDhVfBESSIl (in Chinese).	116.467	39.5667	11.6	630	0.3917	26	0.260857	0	10	76.416	6.77341	22.04	12.76	Temperate	Plantation	Inceptisols
756	Literature site	Wang, M. “Study on Forest Soil Organic Carbon in Mountain of Beijing Western Areas” (Master’s thesis, Beijing Forestry University, 2008). https://kns.cnki.net/kcms2/article/abstract?v=lHYhtDVi6z-k0bVTAQ34nSPf343sroP9tiFQCe0ZtWrA1ZtKdjCRCunuuPmKWItCartYHmxkx25e4Xg-7CLGlZ0alch2g8jS9m0ksrFXRpiIUFvNwUMnIiWB5Lf4v-A_iiimwiP9DxYeNRObUnwDyQB_vgoRRChQnslK4QLrgwk55MDATMloMlDhVfBESSIl (in Chinese).	116.467	39.5667	11.6	630	0.3917	26	0.260857	10	20	78.458	6.62641	11.44	4.75	Temperate	Plantation	Inceptisols
757	Literature site	Wang, M. “Study on Forest Soil Organic Carbon in Mountain of Beijing Western Areas” (Master’s thesis, Beijing Forestry University, 2008). https://kns.cnki.net/kcms2/article/abstract?v=lHYhtDVi6z-k0bVTAQ34nSPf343sroP9tiFQCe0ZtWrA1ZtKdjCRCunuuPmKWItCartYHmxkx25e4Xg-7CLGlZ0alch2g8jS9m0ksrFXRpiIUFvNwUMnIiWB5Lf4v-A_iiimwiP9DxYeNRObUnwDyQB_vgoRRChQnslK4QLrgwk55MDATMloMlDhVfBESSIl (in Chinese).	116.467	39.5667	11.6	630	0.3917	26	0.260857	0	10	61.748	6.40307	30.2	19.14	Temperate	Natural	Inceptisols
758	Literature site	Wang, M. “Study on Forest Soil Organic Carbon in Mountain of Beijing Western Areas” (Master’s thesis, Beijing Forestry University, 2008). https://kns.cnki.net/kcms2/article/abstract?v=lHYhtDVi6z-k0bVTAQ34nSPf343sroP9tiFQCe0ZtWrA1ZtKdjCRCunuuPmKWItCartYHmxkx25e4Xg-7CLGlZ0alch2g8jS9m0ksrFXRpiIUFvNwUMnIiWB5Lf4v-A_iiimwiP9DxYeNRObUnwDyQB_vgoRRChQnslK4QLrgwk55MDATMloMlDhVfBESSIl (in Chinese).	116.467	39.5667	11.6	630	0.3917	26	0.260857	10	20	72.161	6.3087	22.64	11.63	Temperate	Natural	Inceptisols
759	Literature site	Wang, M. “Study on Forest Soil Organic Carbon in Mountain of Beijing Western Areas” (Master’s thesis, Beijing Forestry University, 2008). https://kns.cnki.net/kcms2/article/abstract?v=lHYhtDVi6z-k0bVTAQ34nSPf343sroP9tiFQCe0ZtWrA1ZtKdjCRCunuuPmKWItCartYHmxkx25e4Xg-7CLGlZ0alch2g8jS9m0ksrFXRpiIUFvNwUMnIiWB5Lf4v-A_iiimwiP9DxYeNRObUnwDyQB_vgoRRChQnslK4QLrgwk55MDATMloMlDhVfBESSIl (in Chinese).	116.467	39.5667	11.6	630	0.3917	26	0.260857	0	10	64.658	5.79522	25.77	16.51	Temperate	Plantation	Inceptisols
760	Literature site	Wang, M. “Study on Forest Soil Organic Carbon in Mountain of Beijing Western Areas” (Master’s thesis, Beijing Forestry University, 2008). https://kns.cnki.net/kcms2/article/abstract?v=lHYhtDVi6z-k0bVTAQ34nSPf343sroP9tiFQCe0ZtWrA1ZtKdjCRCunuuPmKWItCartYHmxkx25e4Xg-7CLGlZ0alch2g8jS9m0ksrFXRpiIUFvNwUMnIiWB5Lf4v-A_iiimwiP9DxYeNRObUnwDyQB_vgoRRChQnslK4QLrgwk55MDATMloMlDhVfBESSIl (in Chinese).	116.467	39.5667	11.6	630	0.3917	26	0.260857	10	20	74.994	6.71023	16.34	8.7	Temperate	Plantation	Inceptisols
761	Literature site	Wang, M. “Study on Forest Soil Organic Carbon in Mountain of Beijing Western Areas” (Master’s thesis, Beijing Forestry University, 2008). https://kns.cnki.net/kcms2/article/abstract?v=lHYhtDVi6z-k0bVTAQ34nSPf343sroP9tiFQCe0ZtWrA1ZtKdjCRCunuuPmKWItCartYHmxkx25e4Xg-7CLGlZ0alch2g8jS9m0ksrFXRpiIUFvNwUMnIiWB5Lf4v-A_iiimwiP9DxYeNRObUnwDyQB_vgoRRChQnslK4QLrgwk55MDATMloMlDhVfBESSIl (in Chinese).	116.467	39.5667	11.6	630	0.3917	26	0.260857	0	10	64.257	5.65928	25.83	15.53	Temperate	Plantation	Inceptisols
762	Literature site	Wang, M. “Study on Forest Soil Organic Carbon in Mountain of Beijing Western Areas” (Master’s thesis, Beijing Forestry University, 2008). https://kns.cnki.net/kcms2/article/abstract?v=lHYhtDVi6z-k0bVTAQ34nSPf343sroP9tiFQCe0ZtWrA1ZtKdjCRCunuuPmKWItCartYHmxkx25e4Xg-7CLGlZ0alch2g8jS9m0ksrFXRpiIUFvNwUMnIiWB5Lf4v-A_iiimwiP9DxYeNRObUnwDyQB_vgoRRChQnslK4QLrgwk55MDATMloMlDhVfBESSIl (in Chinese).	116.467	39.5667	11.6	630	0.3917	26	0.260857	10	20	73.808	5.60806	17.23	7.45	Temperate	Plantation	Inceptisols
763	Literature site	Wang, M. “Study on Forest Soil Organic Carbon in Mountain of Beijing Western Areas” (Master’s thesis, Beijing Forestry University, 2008). https://kns.cnki.net/kcms2/article/abstract?v=lHYhtDVi6z-k0bVTAQ34nSPf343sroP9tiFQCe0ZtWrA1ZtKdjCRCunuuPmKWItCartYHmxkx25e4Xg-7CLGlZ0alch2g8jS9m0ksrFXRpiIUFvNwUMnIiWB5Lf4v-A_iiimwiP9DxYeNRObUnwDyQB_vgoRRChQnslK4QLrgwk55MDATMloMlDhVfBESSIl (in Chinese).	116.467	39.5667	11.6	630	0.3917	26	0.260857	0	10	62.627	6.3098	28.85	18.84	Temperate	Natural	Inceptisols
764	Literature site	Wang, M. “Study on Forest Soil Organic Carbon in Mountain of Beijing Western Areas” (Master’s thesis, Beijing Forestry University, 2008). https://kns.cnki.net/kcms2/article/abstract?v=lHYhtDVi6z-k0bVTAQ34nSPf343sroP9tiFQCe0ZtWrA1ZtKdjCRCunuuPmKWItCartYHmxkx25e4Xg-7CLGlZ0alch2g8jS9m0ksrFXRpiIUFvNwUMnIiWB5Lf4v-A_iiimwiP9DxYeNRObUnwDyQB_vgoRRChQnslK4QLrgwk55MDATMloMlDhVfBESSIl (in Chinese).	116.467	39.5667	11.6	630	0.3917	26	0.260857	10	20	76.843	5.92121	21.44	9.85	Temperate	Natural	Inceptisols
765	Literature site	Wang, M. “Study on Forest Soil Organic Carbon in Mountain of Beijing Western Areas” (Master’s thesis, Beijing Forestry University, 2008). https://kns.cnki.net/kcms2/article/abstract?v=lHYhtDVi6z-k0bVTAQ34nSPf343sroP9tiFQCe0ZtWrA1ZtKdjCRCunuuPmKWItCartYHmxkx25e4Xg-7CLGlZ0alch2g8jS9m0ksrFXRpiIUFvNwUMnIiWB5Lf4v-A_iiimwiP9DxYeNRObUnwDyQB_vgoRRChQnslK4QLrgwk55MDATMloMlDhVfBESSIl (in Chinese).	116.467	39.5667	11.6	630	0.3917	26	0.260857	0	10	63.997	6.3098	26.98	17.42	Temperate	Natural	Inceptisols
766	Literature site	Wang, M. “Study on Forest Soil Organic Carbon in Mountain of Beijing Western Areas” (Master’s thesis, Beijing Forestry University, 2008). https://kns.cnki.net/kcms2/article/abstract?v=lHYhtDVi6z-k0bVTAQ34nSPf343sroP9tiFQCe0ZtWrA1ZtKdjCRCunuuPmKWItCartYHmxkx25e4Xg-7CLGlZ0alch2g8jS9m0ksrFXRpiIUFvNwUMnIiWB5Lf4v-A_iiimwiP9DxYeNRObUnwDyQB_vgoRRChQnslK4QLrgwk55MDATMloMlDhVfBESSIl (in Chinese).	116.467	39.5667	11.6	630	0.3917	26	0.260857	10	20	73.387	6.59433	19.42	8.73	Temperate	Natural	Inceptisols
767	Literature site	Tan, J. “Effects of Continuous Planting of Eucalyptus grandis on Organic Carbon in Qingshen County” (Master’s thesis, Sichuan Agricultural University, 2018). https://kns.cnki.net/kcms2/article/abstract?v=lHYhtDVi6z9iFH2phLvyBNI04-laNJP7hyjVtZfGRoV5oiDWWAEUVYoP3lHgf_crNI7sz5-_52Rmw6Ou1-xVkvjFtMQfXgKTOd6Ggl8Oun_TQWPf__S9goF_g9LrnfXAGpmeIodDIzrN0cj0xdjJjssLhkeDtJGEbyJaiNn1-srmdP3jfYv8eu1WTjlzMkZKbK4…	104.467	30.325	17.1	1132	1.1254	442	0.474985	0	10	71.9604	8.10996	10.8646	4.59711	(Sub)tropical	Plantation	Inceptisols
768	Literature site	Tan, J. “Effects of Continuous Planting of Eucalyptus grandis on Organic Carbon in Qingshen County” (Master’s thesis, Sichuan Agricultural University, 2018). https://kns.cnki.net/kcms2/article/abstract?v=lHYhtDVi6z9iFH2phLvyBNI04-laNJP7hyjVtZfGRoV5oiDWWAEUVYoP3lHgf_crNI7sz5-_52Rmw6Ou1-xVkvjFtMQfXgKTOd6Ggl8Oun_TQWPf__S9goF_g9LrnfXAGpmeIodDIzrN0cj0xdjJjssLhkeDtJGEbyJaiNn1-srmdP3jfYv8eu1WTjlzMkZKbK4…	104.467	30.325	17.1	1132	1.1254	442	0.474985	10	20	70.8403	8.00997	6.81019	2.89448	(Sub)tropical	Plantation	Inceptisols
769	Literature site	Tan, J. “Effects of Continuous Planting of Eucalyptus grandis on Organic Carbon in Qingshen County” (Master’s thesis, Sichuan Agricultural University, 2018). https://kns.cnki.net/kcms2/article/abstract?v=lHYhtDVi6z9iFH2phLvyBNI04-laNJP7hyjVtZfGRoV5oiDWWAEUVYoP3lHgf_crNI7sz5-_52Rmw6Ou1-xVkvjFtMQfXgKTOd6Ggl8Oun_TQWPf__S9goF_g9LrnfXAGpmeIodDIzrN0cj0xdjJjssLhkeDtJGEbyJaiNn1-srmdP3jfYv8eu1WTjlzMkZKbK4…	104.467	30.325	17.1	1132	1.1254	442	0.474985	0	10	71.9604	8.10996	8.76148	3.53382	(Sub)tropical	Plantation	Inceptisols
770	Literature site	Tan, J. “Effects of Continuous Planting of Eucalyptus grandis on Organic Carbon in Qingshen County” (Master’s thesis, Sichuan Agricultural University, 2018). https://kns.cnki.net/kcms2/article/abstract?v=lHYhtDVi6z9iFH2phLvyBNI04-laNJP7hyjVtZfGRoV5oiDWWAEUVYoP3lHgf_crNI7sz5-_52Rmw6Ou1-xVkvjFtMQfXgKTOd6Ggl8Oun_TQWPf__S9goF_g9LrnfXAGpmeIodDIzrN0cj0xdjJjssLhkeDtJGEbyJaiNn1-srmdP3jfYv8eu1WTjlzMkZKbK4…	104.467	30.325	17.1	1132	1.1254	442	0.474985	10	20	70.8403	8.00997	5.84529	2.33789	(Sub)tropical	Plantation	Inceptisols
771	Literature site	Tan, J. “Effects of Continuous Planting of Eucalyptus grandis on Organic Carbon in Qingshen County” (Master’s thesis, Sichuan Agricultural University, 2018). https://kns.cnki.net/kcms2/article/abstract?v=lHYhtDVi6z9iFH2phLvyBNI04-laNJP7hyjVtZfGRoV5oiDWWAEUVYoP3lHgf_crNI7sz5-_52Rmw6Ou1-xVkvjFtMQfXgKTOd6Ggl8Oun_TQWPf__S9goF_g9LrnfXAGpmeIodDIzrN0cj0xdjJjssLhkeDtJGEbyJaiNn1-srmdP3jfYv8eu1WTjlzMkZKbK4…	104.467	30.325	17.1	1132	1.1254	442	0.474985	0	10	71.9604	8.10996	7.98566	3.03494	(Sub)tropical	Plantation	Inceptisols
772	Literature site	Tan, J. “Effects of Continuous Planting of Eucalyptus grandis on Organic Carbon in Qingshen County” (Master’s thesis, Sichuan Agricultural University, 2018). https://kns.cnki.net/kcms2/article/abstract?v=lHYhtDVi6z9iFH2phLvyBNI04-laNJP7hyjVtZfGRoV5oiDWWAEUVYoP3lHgf_crNI7sz5-_52Rmw6Ou1-xVkvjFtMQfXgKTOd6Ggl8Oun_TQWPf__S9goF_g9LrnfXAGpmeIodDIzrN0cj0xdjJjssLhkeDtJGEbyJaiNn1-srmdP3jfYv8eu1WTjlzMkZKbK4…	104.467	30.325	17.1	1132	1.1254	442	0.474985	10	20	70.8403	8.00997	5.57454	2.11518	(Sub)tropical	Plantation	Inceptisols
773	Literature site	Wang, C., Liu, Y., Shao, B., et al. “Quantifying the Soil Carbon Changes Following the Afforestation of Former Arable Land.” Journal of Beijing Forestry University, no. 3 (2007): 112–119. (in Chinese).	128.375	43.6	2.6	631.8	0.6118	483	0.434373	0	5	78.16	6.06	34.6176	16.1806	Temperate	Plantation	Inceptisols
774	Literature site	Wang, C., Liu, Y., Shao, B., et al. “Quantifying the Soil Carbon Changes Following the Afforestation of Former Arable Land.” Journal of Beijing Forestry University, no. 3 (2007): 112–119. (in Chinese).	128.375	43.6	2.6	631.8	0.6118	483	0.434373	5	10	78.16	6.06	29.7218	15.4511	Temperate	Plantation	Inceptisols
775	Literature site	Wang, C., Liu, Y., Shao, B., et al. “Quantifying the Soil Carbon Changes Following the Afforestation of Former Arable Land.” Journal of Beijing Forestry University, no. 3 (2007): 112–119. (in Chinese).	128.375	43.6	2.6	631.8	0.6118	483	0.434373	10	20	81.44	6.21	21.3293	7.27738	Temperate	Plantation	Inceptisols
776	Literature site	Wang, C., Liu, Y., Shao, B., et al. “Quantifying the Soil Carbon Changes Following the Afforestation of Former Arable Land.” Journal of Beijing Forestry University, no. 3 (2007): 112–119. (in Chinese).	128.375	43.6	2.6	631.8	0.6118	483	0.434373	0	5	75.61	5.90003	17.2565	15.1909	Temperate	Plantation	Inceptisols
777	Literature site	Wang, C., Liu, Y., Shao, B., et al. “Quantifying the Soil Carbon Changes Following the Afforestation of Former Arable Land.” Journal of Beijing Forestry University, no. 3 (2007): 112–119. (in Chinese).	128.375	43.6	2.6	631.8	0.6118	483	0.434373	5	10	75.61	5.86003	14.0167	14.7688	Temperate	Plantation	Inceptisols
778	Literature site	Wang, C., Liu, Y., Shao, B., et al. “Quantifying the Soil Carbon Changes Following the Afforestation of Former Arable Land.” Journal of Beijing Forestry University, no. 3 (2007): 112–119. (in Chinese).	128.375	43.6	2.6	631.8	0.6118	483	0.434373	10	20	78.15	5.86003	14.3266	5.5728	Temperate	Plantation	Inceptisols
779	Literature site	Wang, C., Liu, Y., Shao, B., et al. “Quantifying the Soil Carbon Changes Following the Afforestation of Former Arable Land.” Journal of Beijing Forestry University, no. 3 (2007): 112–119. (in Chinese).	128.375	43.6	2.6	631.8	0.6118	483	0.434373	0	5	75.61	5.90003	14.0392	19.1659	Temperate	Plantation	Inceptisols
780	Literature site	Wang, C., Liu, Y., Shao, B., et al. “Quantifying the Soil Carbon Changes Following the Afforestation of Former Arable Land.” Journal of Beijing Forestry University, no. 3 (2007): 112–119. (in Chinese).	128.375	43.6	2.6	631.8	0.6118	483	0.434373	5	10	75.61	5.86003	11.5433	17.3665	Temperate	Plantation	Inceptisols
781	Literature site	Wang, C., Liu, Y., Shao, B., et al. “Quantifying the Soil Carbon Changes Following the Afforestation of Former Arable Land.” Journal of Beijing Forestry University, no. 3 (2007): 112–119. (in Chinese).	128.375	43.6	2.6	631.8	0.6118	483	0.434373	10	20	78.15	5.86003	8.35998	8.22603	Temperate	Plantation	Inceptisols
782	Literature site	Wang, C., Liu, Y., Shao, B., et al. “Quantifying the Soil Carbon Changes Following the Afforestation of Former Arable Land.” Journal of Beijing Forestry University, no. 3 (2007): 112–119. (in Chinese).	128.375	43.6	2.6	631.8	0.6118	483	0.434373	0	5	75.61	5.90003	19.7208	17.6608	Temperate	Plantation	Inceptisols
783	Literature site	Wang, C., Liu, Y., Shao, B., et al. “Quantifying the Soil Carbon Changes Following the Afforestation of Former Arable Land.” Journal of Beijing Forestry University, no. 3 (2007): 112–119. (in Chinese).	128.375	43.6	2.6	631.8	0.6118	483	0.434373	5	10	75.61	5.86003	11.9229	14.2889	Temperate	Plantation	Inceptisols
784	Literature site	Wang, C., Liu, Y., Shao, B., et al. “Quantifying the Soil Carbon Changes Following the Afforestation of Former Arable Land.” Journal of Beijing Forestry University, no. 3 (2007): 112–119. (in Chinese).	128.375	43.6	2.6	631.8	0.6118	483	0.434373	10	20	78.15	5.86003	9.37257	5.35075	Temperate	Plantation	Inceptisols
785	Literature site	Wang, C., Liu, Y., Shao, B., et al. “Quantifying the Soil Carbon Changes Following the Afforestation of Former Arable Land.” Journal of Beijing Forestry University, no. 3 (2007): 112–119. (in Chinese).	128.375	43.6	2.6	631.8	0.6118	483	0.434373	0	5	75.61	5.90003	16.2924	26.1	Temperate	Plantation	Inceptisols
786	Literature site	Wang, C., Liu, Y., Shao, B., et al. “Quantifying the Soil Carbon Changes Following the Afforestation of Former Arable Land.” Journal of Beijing Forestry University, no. 3 (2007): 112–119. (in Chinese).	128.375	43.6	2.6	631.8	0.6118	483	0.434373	5	10	75.61	5.86003	8.81702	20.9024	Temperate	Plantation	Inceptisols
787	Literature site	Wang, C., Liu, Y., Shao, B., et al. “Quantifying the Soil Carbon Changes Following the Afforestation of Former Arable Land.” Journal of Beijing Forestry University, no. 3 (2007): 112–119. (in Chinese).	128.375	43.6	2.6	631.8	0.6118	483	0.434373	10	20	78.15	5.86003	8.32223	11.6644	Temperate	Plantation	Inceptisols
788	Literature site	Wang, C., Liu, Y., Shao, B., et al. “Quantifying the Soil Carbon Changes Following the Afforestation of Former Arable Land.” Journal of Beijing Forestry University, no. 3 (2007): 112–119. (in Chinese).	128.375	43.6	2.6	631.8	0.6118	483	0.434373	0	5	75.61	5.90003	16.0645	23.1195	Temperate	Plantation	Inceptisols
789	Literature site	Wang, C., Liu, Y., Shao, B., et al. “Quantifying the Soil Carbon Changes Following the Afforestation of Former Arable Land.” Journal of Beijing Forestry University, no. 3 (2007): 112–119. (in Chinese).	128.375	43.6	2.6	631.8	0.6118	483	0.434373	5	10	75.61	5.86003	9.92305	21.2764	Temperate	Plantation	Inceptisols
790	Literature site	Wang, C., Liu, Y., Shao, B., et al. “Quantifying the Soil Carbon Changes Following the Afforestation of Former Arable Land.” Journal of Beijing Forestry University, no. 3 (2007): 112–119. (in Chinese).	128.375	43.6	2.6	631.8	0.6118	483	0.434373	10	20	78.15	5.86003	8.81468	12.7985	Temperate	Plantation	Inceptisols
791	Literature site	Wang, C., Liu, Y., Shao, B., et al. “Quantifying the Soil Carbon Changes Following the Afforestation of Former Arable Land.” Journal of Beijing Forestry University, no. 3 (2007): 112–119. (in Chinese).	128.375	43.6	2.6	631.8	0.6118	483	0.434373	0	5	73.06	5.72	17.9556	33.6437	Temperate	Plantation	Inceptisols
792	Literature site	Wang, C., Liu, Y., Shao, B., et al. “Quantifying the Soil Carbon Changes Following the Afforestation of Former Arable Land.” Journal of Beijing Forestry University, no. 3 (2007): 112–119. (in Chinese).	128.375	43.6	2.6	631.8	0.6118	483	0.434373	5	10	73.06	5.72	8.06607	22.9176	Temperate	Plantation	Inceptisols
793	Literature site	Wang, C., Liu, Y., Shao, B., et al. “Quantifying the Soil Carbon Changes Following the Afforestation of Former Arable Land.” Journal of Beijing Forestry University, no. 3 (2007): 112–119. (in Chinese).	128.375	43.6	2.6	631.8	0.6118	483	0.434373	10	20	74.86	5.85	9.47145	10.6877	Temperate	Plantation	Inceptisols
794	Literature site	Yuan, Z. “Characteristics of Carbon Pool and Nutrients under Two Typical Forests in Nanjing Zijin Mountain” (Master’s thesis, Nanjing Forestry University, 2017). https://kns.cnki.net/kcms2/article/abstract?v=lHYhtDVi6z-QOrYfJc6oFd0054h-EA1yru5z1gpou2knrQpS9omelUVdFEEZ08N7SjOldidR9ERKqFXxGrRLmGTHnipnV9_5QNEu_ssvysQ6LSfEY_TrajVdTbb7lOJxMlLjAkliAk5J6ZyF1p6Um4HRGB7mIa6cxs3mii6L_P01JgvkWH3TQt9MlpThwug…	104.792	31.5	16.1	986.5	0.9658	484	0.465339	0	20	85.08	7.9	5.37	3.41	(Sub)tropical	Natural	Inceptisols
795	Literature site	Yuan, Z. “Characteristics of Carbon Pool and Nutrients under Two Typical Forests in Nanjing Zijin Mountain” (Master’s thesis, Nanjing Forestry University, 2017). https://kns.cnki.net/kcms2/article/abstract?v=lHYhtDVi6z-QOrYfJc6oFd0054h-EA1yru5z1gpou2knrQpS9omelUVdFEEZ08N7SjOldidR9ERKqFXxGrRLmGTHnipnV9_5QNEu_ssvysQ6LSfEY_TrajVdTbb7lOJxMlLjAkliAk5J6ZyF1p6Um4HRGB7mIa6cxs3mii6L_P01JgvkWH3TQt9MlpThwug…	104.792	31.5	16.1	986.5	0.9658	484	0.465339	0	20	85.08	7.9	7.86	6.25	(Sub)tropical	Natural	Inceptisols
796	Literature site	Yuan, Z. “Characteristics of Carbon Pool and Nutrients under Two Typical Forests in Nanjing Zijin Mountain” (Master’s thesis, Nanjing Forestry University, 2017). https://kns.cnki.net/kcms2/article/abstract?v=lHYhtDVi6z-QOrYfJc6oFd0054h-EA1yru5z1gpou2knrQpS9omelUVdFEEZ08N7SjOldidR9ERKqFXxGrRLmGTHnipnV9_5QNEu_ssvysQ6LSfEY_TrajVdTbb7lOJxMlLjAkliAk5J6ZyF1p6Um4HRGB7mIa6cxs3mii6L_P01JgvkWH3TQt9MlpThwug…	104.792	31.5	16.1	986.5	0.9658	484	0.465339	0	20	85.08	7.9	6.04	5.11	(Sub)tropical	Natural	Inceptisols
797	Literature site	Yuan, Z. “Characteristics of Carbon Pool and Nutrients under Two Typical Forests in Nanjing Zijin Mountain” (Master’s thesis, Nanjing Forestry University, 2017). https://kns.cnki.net/kcms2/article/abstract?v=lHYhtDVi6z-QOrYfJc6oFd0054h-EA1yru5z1gpou2knrQpS9omelUVdFEEZ08N7SjOldidR9ERKqFXxGrRLmGTHnipnV9_5QNEu_ssvysQ6LSfEY_TrajVdTbb7lOJxMlLjAkliAk5J6ZyF1p6Um4HRGB7mIa6cxs3mii6L_P01JgvkWH3TQt9MlpThwug…	104.792	31.5	16.1	986.5	0.9658	484	0.465339	0	20	86.2	7.9	4.18	3.49	(Sub)tropical	Natural	Inceptisols
798	Literature site	Yuan, Z. “Characteristics of Carbon Pool and Nutrients under Two Typical Forests in Nanjing Zijin Mountain” (Master’s thesis, Nanjing Forestry University, 2017). https://kns.cnki.net/kcms2/article/abstract?v=lHYhtDVi6z-QOrYfJc6oFd0054h-EA1yru5z1gpou2knrQpS9omelUVdFEEZ08N7SjOldidR9ERKqFXxGrRLmGTHnipnV9_5QNEu_ssvysQ6LSfEY_TrajVdTbb7lOJxMlLjAkliAk5J6ZyF1p6Um4HRGB7mIa6cxs3mii6L_P01JgvkWH3TQt9MlpThwug…	104.792	31.5	16.1	986.5	0.9658	484	0.465339	0	20	86.2	7.9	3.49	3.66	(Sub)tropical	Natural	Inceptisols
799	Literature site	Yuan, Z. “Characteristics of Carbon Pool and Nutrients under Two Typical Forests in Nanjing Zijin Mountain” (Master’s thesis, Nanjing Forestry University, 2017). https://kns.cnki.net/kcms2/article/abstract?v=lHYhtDVi6z-QOrYfJc6oFd0054h-EA1yru5z1gpou2knrQpS9omelUVdFEEZ08N7SjOldidR9ERKqFXxGrRLmGTHnipnV9_5QNEu_ssvysQ6LSfEY_TrajVdTbb7lOJxMlLjAkliAk5J6ZyF1p6Um4HRGB7mIa6cxs3mii6L_P01JgvkWH3TQt9MlpThwug…	104.792	31.5	16.1	986.5	0.9658	484	0.465339	0	20	86.2	7.9	4.74	4.37	(Sub)tropical	Natural	Inceptisols
800	Literature site	Yuan, Z. “Characteristics of Carbon Pool and Nutrients under Two Typical Forests in Nanjing Zijin Mountain” (Master’s thesis, Nanjing Forestry University, 2017). https://kns.cnki.net/kcms2/article/abstract?v=lHYhtDVi6z-QOrYfJc6oFd0054h-EA1yru5z1gpou2knrQpS9omelUVdFEEZ08N7SjOldidR9ERKqFXxGrRLmGTHnipnV9_5QNEu_ssvysQ6LSfEY_TrajVdTbb7lOJxMlLjAkliAk5J6ZyF1p6Um4HRGB7mIa6cxs3mii6L_P01JgvkWH3TQt9MlpThwug…	104.792	31.5	16.1	986.5	0.9658	484	0.465339	0	20	87.94	7.9	3.88	2.57	(Sub)tropical	Plantation	Inceptisols
801	Literature site	Yuan, Z. “Characteristics of Carbon Pool and Nutrients under Two Typical Forests in Nanjing Zijin Mountain” (Master’s thesis, Nanjing Forestry University, 2017). https://kns.cnki.net/kcms2/article/abstract?v=lHYhtDVi6z-QOrYfJc6oFd0054h-EA1yru5z1gpou2knrQpS9omelUVdFEEZ08N7SjOldidR9ERKqFXxGrRLmGTHnipnV9_5QNEu_ssvysQ6LSfEY_TrajVdTbb7lOJxMlLjAkliAk5J6ZyF1p6Um4HRGB7mIa6cxs3mii6L_P01JgvkWH3TQt9MlpThwug…	104.792	31.5	16.1	986.5	0.9658	484	0.465339	0	20	87.94	7.9	6.84	3.65	(Sub)tropical	Plantation	Inceptisols
802	Literature site	Yuan, Z. “Characteristics of Carbon Pool and Nutrients under Two Typical Forests in Nanjing Zijin Mountain” (Master’s thesis, Nanjing Forestry University, 2017). https://kns.cnki.net/kcms2/article/abstract?v=lHYhtDVi6z-QOrYfJc6oFd0054h-EA1yru5z1gpou2knrQpS9omelUVdFEEZ08N7SjOldidR9ERKqFXxGrRLmGTHnipnV9_5QNEu_ssvysQ6LSfEY_TrajVdTbb7lOJxMlLjAkliAk5J6ZyF1p6Um4HRGB7mIa6cxs3mii6L_P01JgvkWH3TQt9MlpThwug…	104.792	31.5	16.1	986.5	0.9658	484	0.465339	0	20	87.94	7.9	7.88	3.43	(Sub)tropical	Plantation	Inceptisols
803	Literature site	Yuan, Z. “Characteristics of Carbon Pool and Nutrients under Two Typical Forests in Nanjing Zijin Mountain” (Master’s thesis, Nanjing Forestry University, 2017). https://kns.cnki.net/kcms2/article/abstract?v=lHYhtDVi6z-QOrYfJc6oFd0054h-EA1yru5z1gpou2knrQpS9omelUVdFEEZ08N7SjOldidR9ERKqFXxGrRLmGTHnipnV9_5QNEu_ssvysQ6LSfEY_TrajVdTbb7lOJxMlLjAkliAk5J6ZyF1p6Um4HRGB7mIa6cxs3mii6L_P01JgvkWH3TQt9MlpThwug…	118.846	32.2517	15.4	1025	0.7532	10	0.460976	0	20	88.2704	7.73993	13.3224	41.9017	(Sub)tropical	Natural	Inceptisols
804	Literature site	Yuan, Z. “Characteristics of Carbon Pool and Nutrients under Two Typical Forests in Nanjing Zijin Mountain” (Master’s thesis, Nanjing Forestry University, 2017). https://kns.cnki.net/kcms2/article/abstract?v=lHYhtDVi6z-QOrYfJc6oFd0054h-EA1yru5z1gpou2knrQpS9omelUVdFEEZ08N7SjOldidR9ERKqFXxGrRLmGTHnipnV9_5QNEu_ssvysQ6LSfEY_TrajVdTbb7lOJxMlLjAkliAk5J6ZyF1p6Um4HRGB7mIa6cxs3mii6L_P01JgvkWH3TQt9MlpThwug…	118.846	32.2517	15.4	1025	0.7532	10	0.460976	0	20	88.2704	7.73993	14.4326	34.3516	(Sub)tropical	Natural	Inceptisols
805	Literature site	Wu, J., Aili, T., Tian, Z., et al. “The Soil Particulate Organic Carbon in Different Elevation and Its Relationship with Vegetation in Qilian Mountain.” Ecology and Environment 17, no. 6 (2008): 2358–2365. https://doi.org/10.16258/j.cnki.1674-5906.2008.06.054 (in Chinese).	98.25	38	0.5	435.5	0.3287	3930	0.116055	0	15	44.9601	7.72	37.99	92.34	Temperate	Natural	Gelisols
806	Literature site	Wu, J., Aili, T., Tian, Z., et al. “The Soil Particulate Organic Carbon in Different Elevation and Its Relationship with Vegetation in Qilian Mountain.” Ecology and Environment 17, no. 6 (2008): 2358–2365. https://doi.org/10.16258/j.cnki.1674-5906.2008.06.054 (in Chinese).	98.25	38	0.5	435.5	0.3287	3930	0.116055	0	15	44.9601	7.72	49.98	89.5	Temperate	Natural	Gelisols
807	Literature site	Ailimu, A. “Spatial Distribution of Tianshan Mountains Forest's Soil Organic Carbon and Its Influencing Factors” (Master’s thesis, Xinjiang University, 2014). https://kns.cnki.net/kcms2/article/abstract?v=lHYhtDVi6z9i81qA993r9GlriVwH2DsRHOy4uuzFlnBarKEteIVG2klrzsK2t1QJU8cSkjk9MvI0476e_8HgsEV7S53H2cB5MwBpCQNgOdujQ9mJ_u0rD4g4xuDAOCQvdbTN-tZON5BlQoOxxMUYawAyU2jH-xjZaVic3LgXZW6erdbsE3XN0_7W9nAMsE_PnR…	93.65	43.2233	4.7	176	0.1594	1647	0.200881	0	20	67.6397	8.07001	73.3207	2.85915	Temperate	Natural	Inceptisols
808	Literature site	Ailimu, A. “Spatial Distribution of Tianshan Mountains Forest's Soil Organic Carbon and Its Influencing Factors” (Master’s thesis, Xinjiang University, 2014). https://kns.cnki.net/kcms2/article/abstract?v=lHYhtDVi6z9i81qA993r9GlriVwH2DsRHOy4uuzFlnBarKEteIVG2klrzsK2t1QJU8cSkjk9MvI0476e_8HgsEV7S53H2cB5MwBpCQNgOdujQ9mJ_u0rD4g4xuDAOCQvdbTN-tZON5BlQoOxxMUYawAyU2jH-xjZaVic3LgXZW6erdbsE3XN0_7W9nAMsE_PnR…	93.65	43.2233	4.7	176	0.1594	1647	0.200881	0	20	67.6397	8.07001	65.1584	4.87042	Temperate	Natural	Inceptisols
809	Literature site	Ailimu, A. “Spatial Distribution of Tianshan Mountains Forest's Soil Organic Carbon and Its Influencing Factors” (Master’s thesis, Xinjiang University, 2014). https://kns.cnki.net/kcms2/article/abstract?v=lHYhtDVi6z9i81qA993r9GlriVwH2DsRHOy4uuzFlnBarKEteIVG2klrzsK2t1QJU8cSkjk9MvI0476e_8HgsEV7S53H2cB5MwBpCQNgOdujQ9mJ_u0rD4g4xuDAOCQvdbTN-tZON5BlQoOxxMUYawAyU2jH-xjZaVic3LgXZW6erdbsE3XN0_7W9nAMsE_PnR…	93.65	43.2233	4.7	176	0.1594	1647	0.200881	0	20	67.6397	8.07001	52.9562	2.30704	Temperate	Natural	Inceptisols
810	Literature site	Ailimu, A. “Spatial Distribution of Tianshan Mountains Forest's Soil Organic Carbon and Its Influencing Factors” (Master’s thesis, Xinjiang University, 2014). https://kns.cnki.net/kcms2/article/abstract?v=lHYhtDVi6z9i81qA993r9GlriVwH2DsRHOy4uuzFlnBarKEteIVG2klrzsK2t1QJU8cSkjk9MvI0476e_8HgsEV7S53H2cB5MwBpCQNgOdujQ9mJ_u0rD4g4xuDAOCQvdbTN-tZON5BlQoOxxMUYawAyU2jH-xjZaVic3LgXZW6erdbsE3XN0_7W9nAMsE_PnR…	80.875	42.7083	6	700	0.3442	2000	0.510475	0	20	66.4001	6.13003	111.514	5.09	Temperate	Natural	Inceptisols
811	Literature site	Ailimu, A. “Spatial Distribution of Tianshan Mountains Forest's Soil Organic Carbon and Its Influencing Factors” (Master’s thesis, Xinjiang University, 2014). https://kns.cnki.net/kcms2/article/abstract?v=lHYhtDVi6z9i81qA993r9GlriVwH2DsRHOy4uuzFlnBarKEteIVG2klrzsK2t1QJU8cSkjk9MvI0476e_8HgsEV7S53H2cB5MwBpCQNgOdujQ9mJ_u0rD4g4xuDAOCQvdbTN-tZON5BlQoOxxMUYawAyU2jH-xjZaVic3LgXZW6erdbsE3XN0_7W9nAMsE_PnR…	80.875	42.7083	6	700	0.3442	2100	0.510475	0	20	66.4001	6.13003	67.6917	5.75	Temperate	Natural	Inceptisols
812	Literature site	Ailimu, A. “Spatial Distribution of Tianshan Mountains Forest's Soil Organic Carbon and Its Influencing Factors” (Master’s thesis, Xinjiang University, 2014). https://kns.cnki.net/kcms2/article/abstract?v=lHYhtDVi6z9i81qA993r9GlriVwH2DsRHOy4uuzFlnBarKEteIVG2klrzsK2t1QJU8cSkjk9MvI0476e_8HgsEV7S53H2cB5MwBpCQNgOdujQ9mJ_u0rD4g4xuDAOCQvdbTN-tZON5BlQoOxxMUYawAyU2jH-xjZaVic3LgXZW6erdbsE3XN0_7W9nAMsE_PnR…	80.875	42.7083	6	700	0.3442	2400	0.510475	0	20	66.4001	6.13003	82.436	5.63	Temperate	Natural	Inceptisols
813	Literature site	Ailimu, A. “Spatial Distribution of Tianshan Mountains Forest's Soil Organic Carbon and Its Influencing Factors” (Master’s thesis, Xinjiang University, 2014). https://kns.cnki.net/kcms2/article/abstract?v=lHYhtDVi6z9i81qA993r9GlriVwH2DsRHOy4uuzFlnBarKEteIVG2klrzsK2t1QJU8cSkjk9MvI0476e_8HgsEV7S53H2cB5MwBpCQNgOdujQ9mJ_u0rD4g4xuDAOCQvdbTN-tZON5BlQoOxxMUYawAyU2jH-xjZaVic3LgXZW6erdbsE3XN0_7W9nAMsE_PnR…	80.875	42.7083	6	700	0.3442	2750	0.510475	0	20	66.4001	6.13003	55.919	1.47	Temperate	Natural	Inceptisols
814	Literature site	Wang, Y. “Soil Organic Carbon Pools at Different Land Uses in a Reclaiming Land Area from Taihu Lake” (PhD diss., Nanjing Forestry University, 2010). https://kns.cnki.net/kcms2/article/abstract?v=lHYhtDVi6z8RBrMNJkUcU0DsOmGUhnMmZSVEEZwAFcn7vzhIldy9NgDd44niq_ngN_Ql7U5eMueyA6SdqRcHm-H-d3VRb_dLkDF5LCmSG_-X3PF1caRx2raHEL_Zz7ZXHywLwcV6KMBUuYOMditwTBlixGtJo8yDMoUVJkgPArCtofDc__Sq6zNaQp-hvYvH (in Chines…	120.77	31.14	16	1000	0.849	3	0.298296	0	10	80.4814	4.53	17.8424	1.95763	(Sub)tropical	Plantation	Inceptisols
815	Literature site	Wang, Y. “Soil Organic Carbon Pools at Different Land Uses in a Reclaiming Land Area from Taihu Lake” (PhD diss., Nanjing Forestry University, 2010). https://kns.cnki.net/kcms2/article/abstract?v=lHYhtDVi6z8RBrMNJkUcU0DsOmGUhnMmZSVEEZwAFcn7vzhIldy9NgDd44niq_ngN_Ql7U5eMueyA6SdqRcHm-H-d3VRb_dLkDF5LCmSG_-X3PF1caRx2raHEL_Zz7ZXHywLwcV6KMBUuYOMditwTBlixGtJo8yDMoUVJkgPArCtofDc__Sq6zNaQp-hvYvH (in Chines…	120.77	31.14	16	1000	0.849	3	0.298296	10	20	79.6319	4.79	9.59949	0.830508	(Sub)tropical	Plantation	Inceptisols
816	Literature site	Wang, Y. “Soil Organic Carbon Pools at Different Land Uses in a Reclaiming Land Area from Taihu Lake” (PhD diss., Nanjing Forestry University, 2010). https://kns.cnki.net/kcms2/article/abstract?v=lHYhtDVi6z8RBrMNJkUcU0DsOmGUhnMmZSVEEZwAFcn7vzhIldy9NgDd44niq_ngN_Ql7U5eMueyA6SdqRcHm-H-d3VRb_dLkDF5LCmSG_-X3PF1caRx2raHEL_Zz7ZXHywLwcV6KMBUuYOMditwTBlixGtJo8yDMoUVJkgPArCtofDc__Sq6zNaQp-hvYvH (in Chines…	120.77	31.14	16	1000	0.849	3	0.298296	0	10	80.4814	4.52	13.801	1.83898	(Sub)tropical	Plantation	Inceptisols
817	Literature site	Wang, Y. “Soil Organic Carbon Pools at Different Land Uses in a Reclaiming Land Area from Taihu Lake” (PhD diss., Nanjing Forestry University, 2010). https://kns.cnki.net/kcms2/article/abstract?v=lHYhtDVi6z8RBrMNJkUcU0DsOmGUhnMmZSVEEZwAFcn7vzhIldy9NgDd44niq_ngN_Ql7U5eMueyA6SdqRcHm-H-d3VRb_dLkDF5LCmSG_-X3PF1caRx2raHEL_Zz7ZXHywLwcV6KMBUuYOMditwTBlixGtJo8yDMoUVJkgPArCtofDc__Sq6zNaQp-hvYvH (in Chines…	120.77	31.14	16	1000	0.849	3	0.298296	10	20	79.6319	4.7	7.83441	0.385593	(Sub)tropical	Plantation	Inceptisols
818	Literature site	Wang, Y. “Soil Organic Carbon Pools at Different Land Uses in a Reclaiming Land Area from Taihu Lake” (PhD diss., Nanjing Forestry University, 2010). https://kns.cnki.net/kcms2/article/abstract?v=lHYhtDVi6z8RBrMNJkUcU0DsOmGUhnMmZSVEEZwAFcn7vzhIldy9NgDd44niq_ngN_Ql7U5eMueyA6SdqRcHm-H-d3VRb_dLkDF5LCmSG_-X3PF1caRx2raHEL_Zz7ZXHywLwcV6KMBUuYOMditwTBlixGtJo8yDMoUVJkgPArCtofDc__Sq6zNaQp-hvYvH (in Chines…	120.77	31.14	16	1000	0.849	3	0.298296	0	10	80.4814	3.8	23.5466	4.95339	(Sub)tropical	Plantation	Inceptisols
819	Literature site	Wang, Y. “Soil Organic Carbon Pools at Different Land Uses in a Reclaiming Land Area from Taihu Lake” (PhD diss., Nanjing Forestry University, 2010). https://kns.cnki.net/kcms2/article/abstract?v=lHYhtDVi6z8RBrMNJkUcU0DsOmGUhnMmZSVEEZwAFcn7vzhIldy9NgDd44niq_ngN_Ql7U5eMueyA6SdqRcHm-H-d3VRb_dLkDF5LCmSG_-X3PF1caRx2raHEL_Zz7ZXHywLwcV6KMBUuYOMditwTBlixGtJo8yDMoUVJkgPArCtofDc__Sq6zNaQp-hvYvH (in Chines…	120.77	31.14	16	1000	0.849	3	0.298296	10	20	79.6319	4.07	16.3478	0.682203	(Sub)tropical	Plantation	Inceptisols
820	Literature site	Zhou, C., and Ma, H. “Distribution of Labile Organic Carbon in Soil as Affected by Vegetation Typical of Sygera Mountains, Tibet, China.” Acta Pedologica Sinica 50, no. 6 (2013): 1246–1251 (in Chinese).	94.7167	29.6333	-0.73	1134	0.6822	3921	0.530746	0	10	48.5102	4.57	33.77	44.4	Temperate	Natural	Inceptisols
821	Literature site	Zhou, C., and Ma, H. “Distribution of Labile Organic Carbon in Soil as Affected by Vegetation Typical of Sygera Mountains, Tibet, China.” Acta Pedologica Sinica 50, no. 6 (2013): 1246–1251 (in Chinese).	94.7167	29.6333	-0.73	1134	0.6822	3921	0.530746	10	20	48.1406	4.82	44.97	10.5	Temperate	Natural	Inceptisols
822	Literature site	Zhou, C., and Ma, H. “Distribution of Labile Organic Carbon in Soil as Affected by Vegetation Typical of Sygera Mountains, Tibet, China.” Acta Pedologica Sinica 50, no. 6 (2013): 1246–1251 (in Chinese).	94.7167	29.6333	-0.73	1134	0.6822	3921	0.530746	0	10	48.5102	4.92	49.4	18.3	Temperate	Natural	Inceptisols
823	Literature site	Zhou, C., and Ma, H. “Distribution of Labile Organic Carbon in Soil as Affected by Vegetation Typical of Sygera Mountains, Tibet, China.” Acta Pedologica Sinica 50, no. 6 (2013): 1246–1251 (in Chinese).	94.7167	29.6333	-0.73	1134	0.6822	3921	0.530746	10	20	48.1406	5.23	42	13.4	Temperate	Natural	Inceptisols
824	Literature site	Zhou, C., and Ma, H. “Distribution of Labile Organic Carbon in Soil as Affected by Vegetation Typical of Sygera Mountains, Tibet, China.” Acta Pedologica Sinica 50, no. 6 (2013): 1246–1251 (in Chinese).	94.7167	29.6333	-0.73	1134	0.6822	3921	0.530746	0	10	48.5102	5.13	39.15	17.9	Temperate	Natural	Inceptisols
825	Literature site	Zhou, C., and Ma, H. “Distribution of Labile Organic Carbon in Soil as Affected by Vegetation Typical of Sygera Mountains, Tibet, China.” Acta Pedologica Sinica 50, no. 6 (2013): 1246–1251 (in Chinese).	94.7167	29.6333	-0.73	1134	0.6822	3921	0.530746	10	20	48.1406	5.54	23.12	8.7	Temperate	Natural	Inceptisols
826	Literature site	Zhou, C., and Ma, H. “Distribution of Labile Organic Carbon in Soil as Affected by Vegetation Typical of Sygera Mountains, Tibet, China.” Acta Pedologica Sinica 50, no. 6 (2013): 1246–1251 (in Chinese).	94.7167	29.6333	-0.73	1134	0.6822	3921	0.530746	0	10	48.5102	5.4	24.84	10.9	Temperate	Natural	Inceptisols
827	Literature site	Zhou, C., and Ma, H. “Distribution of Labile Organic Carbon in Soil as Affected by Vegetation Typical of Sygera Mountains, Tibet, China.” Acta Pedologica Sinica 50, no. 6 (2013): 1246–1251 (in Chinese).	94.7167	29.6333	-0.73	1134	0.6822	3921	0.530746	10	20	48.1406	5.7	21.17	8	Temperate	Natural	Inceptisols
828	Literature site	Cong, G., Zhang, Z., Zhang, J., et al. “Research on Characteristics of Soil Organic Carbon in Different Forest Types in Changbai Mountain.” Journal of Soil and Water Conservation 33, no. 3 (2019): 179–184+191. https://doi.org/10.13870/j.cnki.stbcxb.2019.03.027 (in Chinese).	127.925	42.2167	-2	719.3	0.8117	994	0.651272	0	10	58	5.41	31.0026	50.6974	Temperate	Natural	Inceptisols
829	Literature site	Cong, G., Zhang, Z., Zhang, J., et al. “Research on Characteristics of Soil Organic Carbon in Different Forest Types in Changbai Mountain.” Journal of Soil and Water Conservation 33, no. 3 (2019): 179–184+191. https://doi.org/10.13870/j.cnki.stbcxb.2019.03.027 (in Chinese).	127.925	42.2167	-2	719.3	0.8117	994	0.651272	0	10	58	5.12	9.0532	39.3468	Temperate	Natural	Inceptisols
830	Literature site	Cong, G., Zhang, Z., Zhang, J., et al. “Research on Characteristics of Soil Organic Carbon in Different Forest Types in Changbai Mountain.” Journal of Soil and Water Conservation 33, no. 3 (2019): 179–184+191. https://doi.org/10.13870/j.cnki.stbcxb.2019.03.027 (in Chinese).	127.925	42.2167	-2	719.3	0.8117	994	0.651272	0	10	13.8	5.07	37.7473	12.7527	Temperate	Natural	Inceptisols
831	Literature site	Cong, G., Zhang, Z., Zhang, J., et al. “Research on Characteristics of Soil Organic Carbon in Different Forest Types in Changbai Mountain.” Journal of Soil and Water Conservation 33, no. 3 (2019): 179–184+191. https://doi.org/10.13870/j.cnki.stbcxb.2019.03.027 (in Chinese).	127.925	42.2167	-2	719.3	0.8117	994	0.651272	0	10	43	5.05	6.5042	48.0958	Temperate	Natural	Inceptisols
832	Literature site	Liu, J., Xu, S., Liu, L., et al. “Effect of Different Reafforestation Patterns on Soil Particulate Organic Carbon Content in Loess Hilly Region of Western Henan.” Henan Agricultural Sciences 44, no. 5 (2015): 72–76. https://doi.org/10.15933/j.cnki.1004-3268.2015.05.017 (in Chinese).	112.1	34.3167	14.2	600	0.4769	452	0.399059	0	20	83.85	7.69004	10.33	14.77	Temperate	Plantation	Entisols
833	Literature site	Liu, J., Xu, S., Liu, L., et al. “Effect of Different Reafforestation Patterns on Soil Particulate Organic Carbon Content in Loess Hilly Region of Western Henan.” Henan Agricultural Sciences 44, no. 5 (2015): 72–76. https://doi.org/10.15933/j.cnki.1004-3268.2015.05.017 (in Chinese).	112.1	34.3167	14.2	600	0.4769	452	0.399059	0	20	85.65	7.69004	8.33	21	Temperate	Plantation	Entisols
834	Literature site	Zhao, F. “Regulating Mechanism of Carbon Sequestration by C:N:P Stoichiometry in Soil under Conversion of Cropland to Forest in Loess Hilly Region” (PhD diss., Northwest A&F University, 2015). https://kns.cnki.net/kcms2/article/abstract?v=lHYhtDVi6z81jDv0F2pAsfwySfP2Ygf-lADzBzft9DLOQ8ZSMiB947FhDNaJfX-6JWk4Exv_QLCSvjhbtsei7c6Ip1ZCFUFZxwlB_x4Y0ZbKRFrG8K3EQhmOgK2QmHYSnrsIO-5P1iX6TjFvWcfrP3_tL65u00n0…	109.353	36.8464	8.8	535	0.3484	1106	0.340267	0	10	56	8	6.85	1.88	Temperate	Plantation	Inceptisols
835	Literature site	Zhao, F. “Regulating Mechanism of Carbon Sequestration by C:N:P Stoichiometry in Soil under Conversion of Cropland to Forest in Loess Hilly Region” (PhD diss., Northwest A&F University, 2015). https://kns.cnki.net/kcms2/article/abstract?v=lHYhtDVi6z81jDv0F2pAsfwySfP2Ygf-lADzBzft9DLOQ8ZSMiB947FhDNaJfX-6JWk4Exv_QLCSvjhbtsei7c6Ip1ZCFUFZxwlB_x4Y0ZbKRFrG8K3EQhmOgK2QmHYSnrsIO-5P1iX6TjFvWcfrP3_tL65u00n0…	109.349	36.8733	8.8	535	0.3439	1217	0.321514	0	10	56	8	3.82	1.13	Temperate	Plantation	Inceptisols
836	Literature site	Zhao, F. “Regulating Mechanism of Carbon Sequestration by C:N:P Stoichiometry in Soil under Conversion of Cropland to Forest in Loess Hilly Region” (PhD diss., Northwest A&F University, 2015). https://kns.cnki.net/kcms2/article/abstract?v=lHYhtDVi6z81jDv0F2pAsfwySfP2Ygf-lADzBzft9DLOQ8ZSMiB947FhDNaJfX-6JWk4Exv_QLCSvjhbtsei7c6Ip1ZCFUFZxwlB_x4Y0ZbKRFrG8K3EQhmOgK2QmHYSnrsIO-5P1iX6TjFvWcfrP3_tL65u00n0…	109.35	36.8675	8.8	535	0.3425	1265	0.338355	0	10	56	8	3.1	0.76	Temperate	Plantation	Inceptisols
837	Literature site	Zhao, F. “Regulating Mechanism of Carbon Sequestration by C:N:P Stoichiometry in Soil under Conversion of Cropland to Forest in Loess Hilly Region” (PhD diss., Northwest A&F University, 2015). https://kns.cnki.net/kcms2/article/abstract?v=lHYhtDVi6z81jDv0F2pAsfwySfP2Ygf-lADzBzft9DLOQ8ZSMiB947FhDNaJfX-6JWk4Exv_QLCSvjhbtsei7c6Ip1ZCFUFZxwlB_x4Y0ZbKRFrG8K3EQhmOgK2QmHYSnrsIO-5P1iX6TjFvWcfrP3_tL65u00n0…	109.353	36.8375	8.8	535	0.3476	1262	0.295551	0	10	56	8	3.41	0.81	Temperate	Plantation	Inceptisols
838	Literature site	Zhao, F. “Regulating Mechanism of Carbon Sequestration by C:N:P Stoichiometry in Soil under Conversion of Cropland to Forest in Loess Hilly Region” (PhD diss., Northwest A&F University, 2015). https://kns.cnki.net/kcms2/article/abstract?v=lHYhtDVi6z81jDv0F2pAsfwySfP2Ygf-lADzBzft9DLOQ8ZSMiB947FhDNaJfX-6JWk4Exv_QLCSvjhbtsei7c6Ip1ZCFUFZxwlB_x4Y0ZbKRFrG8K3EQhmOgK2QmHYSnrsIO-5P1iX6TjFvWcfrP3_tL65u00n0…	109.35	36.8544	8.8	535	0.3456	1206	0.360265	0	10	56	8	3.47	0.69	Temperate	Plantation	Inceptisols
839	Literature site	Zhao, F. “Regulating Mechanism of Carbon Sequestration by C:N:P Stoichiometry in Soil under Conversion of Cropland to Forest in Loess Hilly Region” (PhD diss., Northwest A&F University, 2015). https://kns.cnki.net/kcms2/article/abstract?v=lHYhtDVi6z81jDv0F2pAsfwySfP2Ygf-lADzBzft9DLOQ8ZSMiB947FhDNaJfX-6JWk4Exv_QLCSvjhbtsei7c6Ip1ZCFUFZxwlB_x4Y0ZbKRFrG8K3EQhmOgK2QmHYSnrsIO-5P1iX6TjFvWcfrP3_tL65u00n0…	109.358	36.9014	8.8	535	0.3437	1265	0.337354	0	10	56	8	3.33	0.86	Temperate	Plantation	Inceptisols
840	Literature site	Hua, J. “Characteristic of Soil Carbon Pool and Carbon Sequestration Mechanism during Vegetation Restoration in Southern Mountainous Areas of Ningxia” (Master’s thesis, Graduate University of Chinese Academy of Sciences, 2009). https://kns.cnki.net/kcms2/article/abstract?v=lHYhtDVi6z-iK69QCD2qfh3asDRrzPGsYeRnRb7zaYALDPvZKKDjq5ZrsZb7DTJCluJDTu55d7hPn_DPYZ7uwVx4I2R3rpx3Xy-ugyEWY57O6N4_0XoUawVfr1ILO…	106.47	36.0094	7	472	0.393	1627	0.32706	0	5	67	5.9	8.9697	5.96	Temperate	Plantation	Inceptisols
841	Literature site	Hua, J. “Characteristic of Soil Carbon Pool and Carbon Sequestration Mechanism during Vegetation Restoration in Southern Mountainous Areas of Ningxia” (Master’s thesis, Graduate University of Chinese Academy of Sciences, 2009). https://kns.cnki.net/kcms2/article/abstract?v=lHYhtDVi6z-iK69QCD2qfh3asDRrzPGsYeRnRb7zaYALDPvZKKDjq5ZrsZb7DTJCluJDTu55d7hPn_DPYZ7uwVx4I2R3rpx3Xy-ugyEWY57O6N4_0XoUawVfr1ILO…	106.474	36.0053	7	472	0.3909	1652	0.333118	0	5	67	5.9	10.3636	5.4968	Temperate	Plantation	Inceptisols
842	Literature site	Hua, J. “Characteristic of Soil Carbon Pool and Carbon Sequestration Mechanism during Vegetation Restoration in Southern Mountainous Areas of Ningxia” (Master’s thesis, Graduate University of Chinese Academy of Sciences, 2009). https://kns.cnki.net/kcms2/article/abstract?v=lHYhtDVi6z-iK69QCD2qfh3asDRrzPGsYeRnRb7zaYALDPvZKKDjq5ZrsZb7DTJCluJDTu55d7hPn_DPYZ7uwVx4I2R3rpx3Xy-ugyEWY57O6N4_0XoUawVfr1ILO…	105.805	35.3385	7	472	0.4915	1684	0.361906	5	10	56	8	8.06061	4.57789	Temperate	Plantation	Inceptisols
843	Literature site	Hua, J. “Characteristic of Soil Carbon Pool and Carbon Sequestration Mechanism during Vegetation Restoration in Southern Mountainous Areas of Ningxia” (Master’s thesis, Graduate University of Chinese Academy of Sciences, 2009). https://kns.cnki.net/kcms2/article/abstract?v=lHYhtDVi6z-iK69QCD2qfh3asDRrzPGsYeRnRb7zaYALDPvZKKDjq5ZrsZb7DTJCluJDTu55d7hPn_DPYZ7uwVx4I2R3rpx3Xy-ugyEWY57O6N4_0XoUawVfr1ILO…	105.68	35.2132	7	472	0.5088	1651	0.419508	5	10	56	8	12.2424	5.0879	Temperate	Plantation	Inceptisols
844	Literature site	Hua, J. “Characteristic of Soil Carbon Pool and Carbon Sequestration Mechanism during Vegetation Restoration in Southern Mountainous Areas of Ningxia” (Master’s thesis, Graduate University of Chinese Academy of Sciences, 2009). https://kns.cnki.net/kcms2/article/abstract?v=lHYhtDVi6z-iK69QCD2qfh3asDRrzPGsYeRnRb7zaYALDPvZKKDjq5ZrsZb7DTJCluJDTu55d7hPn_DPYZ7uwVx4I2R3rpx3Xy-ugyEWY57O6N4_0XoUawVfr1ILO…	105.054	34.5869	7	472	0.5964	2060	0.57242	10	20	56	6.9	9.63636	4.74704	Temperate	Plantation	Inceptisols
845	Literature site	Hua, J. “Characteristic of Soil Carbon Pool and Carbon Sequestration Mechanism during Vegetation Restoration in Southern Mountainous Areas of Ningxia” (Master’s thesis, Graduate University of Chinese Academy of Sciences, 2009). https://kns.cnki.net/kcms2/article/abstract?v=lHYhtDVi6z-iK69QCD2qfh3asDRrzPGsYeRnRb7zaYALDPvZKKDjq5ZrsZb7DTJCluJDTu55d7hPn_DPYZ7uwVx4I2R3rpx3Xy-ugyEWY57O6N4_0XoUawVfr1ILO…	104.929	34.4616	7	472	0.6168	2249	0.544003	10	20	56	6.9	9.63636	2.92554	Temperate	Plantation	Inceptisols
846	Literature site	Liu, C., Wu, Z., He, C., Zhang, Y., Huang, W., Wang, D. “Source identification and chemical compositions of particulate and mineral-associated organic matter in the deposited sediments of a dam-controlled watershed” Catena, 219, : 106618, 2022 https://doi.org/10.1016/j.catena.2022.106618	105.625	34.5667	10.7	533.7	0.5157	1233	0.478791	0	10	53	7.9	3.67	17.24	Temperate	Plantation	Inceptisols
847	Literature site	Duan, P., Wang, K., Li, D. “Nitrogen addition effects on soil mineral-associated carbon differ between the valley and slope in a subtropical karst forest” Geoderma, 430, : 116357, 2023 https://doi.org/10.1016/j.geoderma.2023.116357	107.5	24.5	19	1389	1.1558	338	1.00109	0	10	47	7.1	24.7476	17.301	(Sub)tropical	Natural	Ultisols
848	Literature site	Duan, P., Wang, K., Li, D. “Nitrogen addition effects on soil mineral-associated carbon differ between the valley and slope in a subtropical karst forest” Geoderma, 430, : 116357, 2023 https://doi.org/10.1016/j.geoderma.2023.116357	107.5	24.5	19	1389	1.1558	338	1.00109	0	10	47	7.53	38.5418	20.9787	(Sub)tropical	Natural	Ultisols
849	Literature site	Peng, X., Huang, Y., Duan, X., Yang, H., Liu, J. “Particulate and mineral-associated organic carbon fractions reveal the roles of soil aggregates under different land-use types in a karst faulted basin of China” CATENA, 220, : 106721, 2023 https://doi.org/10.1016/j.catena.2022.106721	103.392	23.7333	19.8	800	0.96	1900	1.13675	0	5	88.81	5.98	35.6929	18.5214	(Sub)tropical	Natural	Ultisols
850	Literature site	Peng, X., Huang, Y., Duan, X., Yang, H., Liu, J. “Particulate and mineral-associated organic carbon fractions reveal the roles of soil aggregates under different land-use types in a karst faulted basin of China” CATENA, 220, : 106721, 2023 https://doi.org/10.1016/j.catena.2022.106721	103.392	23.7333	19.8	800	0.96	1900	1.13675	5	10	95.58	5.6	28.3504	5.62268	(Sub)tropical	Natural	Ultisols
851	Literature site	Peng, X., Huang, Y., Duan, X., Yang, H., Liu, J. “Particulate and mineral-associated organic carbon fractions reveal the roles of soil aggregates under different land-use types in a karst faulted basin of China” CATENA, 220, : 106721, 2023 https://doi.org/10.1016/j.catena.2022.106721	103.392	23.7333	19.8	800	0.96	1900	1.13675	10	20	97.76	5.93	19.8396	3.05946	(Sub)tropical	Plantation	Ultisols
852	Literature site	Peng, X., Huang, Y., Duan, X., Yang, H., Liu, J. “Particulate and mineral-associated organic carbon fractions reveal the roles of soil aggregates under different land-use types in a karst faulted basin of China” CATENA, 220, : 106721, 2023 https://doi.org/10.1016/j.catena.2022.106721	103.392	23.7333	19.8	800	0.96	1900	1.13675	10	20	98.32	5.96	16.7345	2.47406	(Sub)tropical	Natural	Ultisols
853	Literature site	Chu, H., Ni, H., Su, W., Fan, S., Long, Y., Sun, Y. “Enhanced Nitrogen Fertilizer Input Alters Soil Carbon Dynamics in Moso Bamboo Forests, Impacting Particulate Organic and Mineral-Associated Carbon Pools” Forests, 14, (12), : 2460, 2023 https://doi.org/10.3390/f14122460	105.87	28.3833	18.1	1195.7	1.055	957	0.67024	0	10	68.0998	4.75	17.0949	2.0435	(Sub)tropical	Plantation	Inceptisols
854	Literature site	Gao, F., Cui, X., Chen, M., Sang, Y. “Forest Conversion Changes Soil Particulate Organic Carbon and Mineral-Associated Organic Carbon via Plant Inputs and Microbial Processes” Forests, 14, (6), : 1234, 2023 https://doi.org/10.3390/f14061234	128.889	47.1806	-0.3	676	0.6421	362	0.557262	0	5	65.5402	5.4	59.6896	38.8973	Temperate	Natural	Inceptisols
855	Literature site	Gao, F., Cui, X., Chen, M., Sang, Y. “Forest Conversion Changes Soil Particulate Organic Carbon and Mineral-Associated Organic Carbon via Plant Inputs and Microbial Processes” Forests, 14, (6), : 1234, 2023 https://doi.org/10.3390/f14061234	128.889	47.1806	-0.3	676	0.6421	362	0.557262	0	5	65.5402	5.7	60.1352	42.8016	Temperate	Natural	Inceptisols
856	Literature site	Gao, F., Cui, X., Chen, M., Sang, Y. “Forest Conversion Changes Soil Particulate Organic Carbon and Mineral-Associated Organic Carbon via Plant Inputs and Microbial Processes” Forests, 14, (6), : 1234, 2023 https://doi.org/10.3390/f14061234	128.889	47.1806	-0.3	676	0.6421	362	0.557262	0	5	65.5402	5.1	40.0596	33.7762	Temperate	Plantation	Inceptisols
857	Literature site	Gao, F., Cui, X., Chen, M., Sang, Y. “Forest Conversion Changes Soil Particulate Organic Carbon and Mineral-Associated Organic Carbon via Plant Inputs and Microbial Processes” Forests, 14, (6), : 1234, 2023 https://doi.org/10.3390/f14061234	128.889	47.1806	-0.3	676	0.6421	362	0.557262	5	15	67.8397	5.5	45.2462	19.6198	Temperate	Natural	Inceptisols
858	Literature site	Gao, F., Cui, X., Chen, M., Sang, Y. “Forest Conversion Changes Soil Particulate Organic Carbon and Mineral-Associated Organic Carbon via Plant Inputs and Microbial Processes” Forests, 14, (6), : 1234, 2023 https://doi.org/10.3390/f14061234	128.889	47.1806	-0.3	676	0.6421	362	0.557262	5	15	67.8397	5.8	42.8515	28.1263	Temperate	Natural	Inceptisols
859	Literature site	Gao, F., Cui, X., Chen, M., Sang, Y. “Forest Conversion Changes Soil Particulate Organic Carbon and Mineral-Associated Organic Carbon via Plant Inputs and Microbial Processes” Forests, 14, (6), : 1234, 2023 https://doi.org/10.3390/f14061234	128.889	47.1806	-0.3	676	0.6421	362	0.557262	5	15	67.8397	5.4	30.3863	16.0794	Temperate	Plantation	Inceptisols
860	Literature site	Sun, S., Liu, X., Lu, S., et al. “Depth-dependent response of particulate and mineral-associated organic carbon to long-term throughfall reduction in a subtropical natural forest” CATENA, 223, : 106904, 2023 https://doi.org/10.1016/j.catena.2022.106904	117.467	26.1833	19.4	1630	1.1462	382	0.77818	0	10	60.6493	4.08	6.80577	20.3089	(Sub)tropical	Natural	Ultisols
861	Literature site	Chen, X., Hu, M., Zheng, G., Chen, H.Y.H. “Persistent soil organic carbon deficits from converting primary forests to plantations and secondary forests in subtropical China” Global Ecology and Conservation, 45, : e02530, 2023 https://doi.org/10.1016/j.gecco.2023.e02530	116.608	25.1167	20.1	1600	1.1861	470	0.762396	0	10	55.6898	6.08988	14.3127	6.97205	(Sub)tropical	Plantation	Ultisols
862	Literature site	Chen, X., Hu, M., Zheng, G., Chen, H.Y.H. “Persistent soil organic carbon deficits from converting primary forests to plantations and secondary forests in subtropical China” Global Ecology and Conservation, 45, : e02530, 2023 https://doi.org/10.1016/j.gecco.2023.e02530	116.608	25.1167	20.1	1600	1.1861	470	0.762396	0	10	55.6898	6.08988	14.1243	8.09535	(Sub)tropical	Natural	Ultisols
863	Literature site	Chen, X., Hu, M., Zheng, G., Chen, H.Y.H. “Persistent soil organic carbon deficits from converting primary forests to plantations and secondary forests in subtropical China” Global Ecology and Conservation, 45, : e02530, 2023 https://doi.org/10.1016/j.gecco.2023.e02530	116.608	25.1167	20.1	1600	1.1861	470	0.762396	0	10	55.6898	6.08988	15.2578	6.00462	(Sub)tropical	Plantation	Ultisols
864	Literature site	Chen, X., Hu, M., Zheng, G., Chen, H.Y.H. “Persistent soil organic carbon deficits from converting primary forests to plantations and secondary forests in subtropical China” Global Ecology and Conservation, 45, : e02530, 2023 https://doi.org/10.1016/j.gecco.2023.e02530	116.608	25.1167	20.1	1600	1.1861	470	0.762396	0	10	55.6898	6.08988	17.8333	9.51729	(Sub)tropical	Natural	Ultisols
865	Literature site	Chen, X., Hu, M., Zheng, G., Chen, H.Y.H. “Persistent soil organic carbon deficits from converting primary forests to plantations and secondary forests in subtropical China” Global Ecology and Conservation, 45, : e02530, 2023 https://doi.org/10.1016/j.gecco.2023.e02530	116.608	25.1167	20.1	1600	1.1861	470	0.762396	0	10	55.6898	6.08988	13.5815	4.92025	(Sub)tropical	Plantation	Ultisols
866	Literature site	Chen, X., Hu, M., Zheng, G., Chen, H.Y.H. “Persistent soil organic carbon deficits from converting primary forests to plantations and secondary forests in subtropical China” Global Ecology and Conservation, 45, : e02530, 2023 https://doi.org/10.1016/j.gecco.2023.e02530	116.608	25.1167	20.1	1600	1.1861	470	0.762396	0	10	55.6898	6.08988	12.6322	19.5916	(Sub)tropical	Natural	Ultisols
867	Literature site	Chen, X., Hu, M., Zheng, G., Chen, H.Y.H. “Persistent soil organic carbon deficits from converting primary forests to plantations and secondary forests in subtropical China” Global Ecology and Conservation, 45, : e02530, 2023 https://doi.org/10.1016/j.gecco.2023.e02530	116.608	25.1167	20.1	1600	1.1861	470	0.762396	0	10	55.6898	6.08988	13.8017	17.0845	(Sub)tropical	Plantation	Ultisols
868	Literature site	Chen, X., Hu, M., Zheng, G., Chen, H.Y.H. “Persistent soil organic carbon deficits from converting primary forests to plantations and secondary forests in subtropical China” Global Ecology and Conservation, 45, : e02530, 2023 https://doi.org/10.1016/j.gecco.2023.e02530	116.608	25.1167	20.1	1600	1.1861	470	0.762396	0	10	55.6898	6.08988	9.81704	12.9918	(Sub)tropical	Natural	Ultisols
869	Literature site	Chen, X., Hu, M., Zheng, G., Chen, H.Y.H. “Persistent soil organic carbon deficits from converting primary forests to plantations and secondary forests in subtropical China” Global Ecology and Conservation, 45, : e02530, 2023 https://doi.org/10.1016/j.gecco.2023.e02530	116.608	25.1167	20.1	1600	1.1861	470	0.762396	0	10	55.6898	6.08988	11.3507	16.2547	(Sub)tropical	Plantation	Ultisols
870	Literature site	Chen, X., Hu, M., Zheng, G., Chen, H.Y.H. “Persistent soil organic carbon deficits from converting primary forests to plantations and secondary forests in subtropical China” Global Ecology and Conservation, 45, : e02530, 2023 https://doi.org/10.1016/j.gecco.2023.e02530	116.608	25.1167	20.1	1600	1.1861	470	0.762396	0	10	55.6898	6.08988	13.1164	16.8733	(Sub)tropical	Natural	Ultisols
871	Literature site	Chen, X., Hu, M., Zheng, G., Chen, H.Y.H. “Persistent soil organic carbon deficits from converting primary forests to plantations and secondary forests in subtropical China” Global Ecology and Conservation, 45, : e02530, 2023 https://doi.org/10.1016/j.gecco.2023.e02530	116.608	25.1167	20.1	1600	1.1861	470	0.762396	0	10	55.6898	6.08988	15.1727	18.8735	(Sub)tropical	Natural	Ultisols
872	Literature site	Wu, G., Huang, G., Lin, S., Huang, Z., cheng, H., Su, Y. “Changes in soil organic carbon stocks and its physical fractions along an elevation in a subtropical mountain forest” Journal of Environmental Management, 351, : 119823, 2024 https://doi.org/10.1016/j.jenvman.2023.119823	110.483	31.75	12.4	975.9	1.4003	864	0.607661	0	20	70.4495	5.15225	27.2549	35.1941	(Sub)tropical	Natural	Entisols
873	Literature site	Wu, G., Huang, G., Lin, S., Huang, Z., cheng, H., Su, Y. “Changes in soil organic carbon stocks and its physical fractions along an elevation in a subtropical mountain forest” Journal of Environmental Management, 351, : 119823, 2024 https://doi.org/10.1016/j.jenvman.2023.119823	110.483	31.75	11.6	1273.6	1.4003	1282	0.607661	0	20	70.4495	6.49723	22.784	31.7935	(Sub)tropical	Natural	Entisols
874	Literature site	Wu, G., Huang, G., Lin, S., Huang, Z., cheng, H., Su, Y. “Changes in soil organic carbon stocks and its physical fractions along an elevation in a subtropical mountain forest” Journal of Environmental Management, 351, : 119823, 2024 https://doi.org/10.1016/j.jenvman.2023.119823	110.483	31.75	9.5	1006.4	1.4003	1518	0.607661	0	20	70.4495	6.1694	32.5098	36.7907	(Sub)tropical	Natural	Entisols
875	Literature site	Wu, G., Huang, G., Lin, S., Huang, Z., cheng, H., Su, Y. “Changes in soil organic carbon stocks and its physical fractions along an elevation in a subtropical mountain forest” Journal of Environmental Management, 351, : 119823, 2024 https://doi.org/10.1016/j.jenvman.2023.119823	110.483	31.75	7.3	1518.5	1.4003	1765	0.607661	0	20	70.4495	6.38146	25.6471	33.8865	(Sub)tropical	Natural	Entisols
876	Literature site	Wu, G., Huang, G., Lin, S., Huang, Z., cheng, H., Su, Y. “Changes in soil organic carbon stocks and its physical fractions along an elevation in a subtropical mountain forest” Journal of Environmental Management, 351, : 119823, 2024 https://doi.org/10.1016/j.jenvman.2023.119823	110.483	31.75	6.7	1590.1	1.4003	1892	0.607661	0	20	70.4495	4.38291	27.6471	46.7555	(Sub)tropical	Natural	Entisols
877	Literature site	Wu, G., Huang, G., Lin, S., Huang, Z., cheng, H., Su, Y. “Changes in soil organic carbon stocks and its physical fractions along an elevation in a subtropical mountain forest” Journal of Environmental Management, 351, : 119823, 2024 https://doi.org/10.1016/j.jenvman.2023.119823	110.483	31.75	4.2	1890.7	1.4003	2400	0.607661	0	20	70.4495	5.72864	23.0196	48.4674	(Sub)tropical	Natural	Entisols
878	Literature site	Wu, G., Huang, G., Lin, S., Huang, Z., cheng, H., Su, Y. “Changes in soil organic carbon stocks and its physical fractions along an elevation in a subtropical mountain forest” Journal of Environmental Management, 351, : 119823, 2024 https://doi.org/10.1016/j.jenvman.2023.119823	110.483	31.75	4.5	2062.2	1.4003	2699	0.607661	0	20	70.4495	4.25378	27.3333	46.4856	(Sub)tropical	Natural	Entisols
879	Literature site	Wu, G., Huang, G., Lin, S., Huang, Z., cheng, H., Su, Y. “Changes in soil organic carbon stocks and its physical fractions along an elevation in a subtropical mountain forest” Journal of Environmental Management, 351, : 119823, 2024 https://doi.org/10.1016/j.jenvman.2023.119823	110.483	31.75	4	2500	1.4003	2856	0.607661	0	20	70.4495	4.62155	29.6078	33.1326	(Sub)tropical	Natural	Entisols
880	Literature site	Zhang, Z., Hao, M., Yu, Q., Dun, X., Xu, J., Gao, P. “The effect of thinning intensity on the soil carbon pool mediated by soil microbial communities and necromass carbon in coastal zone protected forests” Science of The Total Environment, 881, : 163492, 2023 https://doi.org/10.1016/j.scitotenv.2023.163492	119.758	35.8	12.7	662	0.575	175	0.550221	0	5	52.0394	7	9.89	6.78	Temperate	Plantation	Alfisols
881	Literature site	Zhang, Z., Hao, M., Yu, Q., Dun, X., Xu, J., Gao, P. “The effect of thinning intensity on the soil carbon pool mediated by soil microbial communities and necromass carbon in coastal zone protected forests” Science of The Total Environment, 881, : 163492, 2023 https://doi.org/10.1016/j.scitotenv.2023.163492	119.758	35.8	12.7	662	0.575	175	0.550221	0	5	52.0394	7	9.15	11.73	Temperate	Plantation	Alfisols
882	Literature site	Zhang, Z., Hao, M., Yu, Q., Dun, X., Xu, J., Gao, P. “The effect of thinning intensity on the soil carbon pool mediated by soil microbial communities and necromass carbon in coastal zone protected forests” Science of The Total Environment, 881, : 163492, 2023 https://doi.org/10.1016/j.scitotenv.2023.163492	119.758	35.8	12.7	662	0.575	175	0.550221	0	5	52.0394	7	9.26	10.25	Temperate	Plantation	Alfisols
883	Literature site	Hao, M., Wang, G., Yu, Q., et al. “The soil microbial necromass carbon and the carbon pool stability drive a stronge priming effect following vegetation restoration” Journal of Environmental Management, 351, : 119859, 2024 https://doi.org/10.1016/j.jenvman.2023.119859	117.42	35.8042	13.2	715.2	0.4973	212	0.357442	0	10	54.4402	6.43	13.0413	11.7733	Temperate	Plantation	Entisols
884	Literature site	Hao, M., Wang, G., Yu, Q., et al. “The soil microbial necromass carbon and the carbon pool stability drive a stronge priming effect following vegetation restoration” Journal of Environmental Management, 351, : 119859, 2024 https://doi.org/10.1016/j.jenvman.2023.119859	117.42	35.8042	13.2	715.2	0.4973	212	0.357442	0	10	54.4402	6.2	14.1479	11.7529	Temperate	Plantation	Entisols
885	Literature site	Hao, M., Wang, G., Yu, Q., et al. “The soil microbial necromass carbon and the carbon pool stability drive a stronge priming effect following vegetation restoration” Journal of Environmental Management, 351, : 119859, 2024 https://doi.org/10.1016/j.jenvman.2023.119859	117.42	35.8042	13.2	715.2	0.4973	212	0.357442	0	10	54.4402	6.21	17.0924	11.6491	Temperate	Plantation	Entisols
886	Literature site	Liu, Y., Wang, K., Dong, L., et al. “Dynamics of litter decomposition rate and soil organic carbon sequestration following vegetation succession on the Loess Plateau, China” CATENA, 229, : 107225, 2023 https://doi.org/10.1016/j.catena.2023.107225	108.44	36.0119	10	587	0.4582	1426	0.507308	0	20	70.7597	7.99999	10.8501	5.3016	Temperate	Plantation	Inceptisols
887	Literature site	Liu, Y., Wang, K., Dong, L., et al. “Dynamics of litter decomposition rate and soil organic carbon sequestration following vegetation succession on the Loess Plateau, China” CATENA, 229, : 107225, 2023 https://doi.org/10.1016/j.catena.2023.107225	108.44	36.0119	10	587	0.4582	1426	0.507308	0	20	70.7597	7.99999	9.28257	2.60593	Temperate	Plantation	Inceptisols
888	Literature site	Liu, Y., Wang, K., Dong, L., et al. “Dynamics of litter decomposition rate and soil organic carbon sequestration following vegetation succession on the Loess Plateau, China” CATENA, 229, : 107225, 2023 https://doi.org/10.1016/j.catena.2023.107225	108.44	36.0119	10	587	0.4582	1426	0.507308	0	20	70.7597	7.99999	7.96899	0.59711	Temperate	Plantation	Inceptisols
889	Literature site	Liu, Y., Wang, K., Dong, L., et al. “Dynamics of litter decomposition rate and soil organic carbon sequestration following vegetation succession on the Loess Plateau, China” CATENA, 229, : 107225, 2023 https://doi.org/10.1016/j.catena.2023.107225	108.44	36.0119	10	587	0.4582	1426	0.507308	0	20	70.7597	7.99999	14.5873	5.7906	Temperate	Plantation	Inceptisols
890	Literature site	Liu, Y., Wang, K., Dong, L., et al. “Dynamics of litter decomposition rate and soil organic carbon sequestration following vegetation succession on the Loess Plateau, China” CATENA, 229, : 107225, 2023 https://doi.org/10.1016/j.catena.2023.107225	108.44	36.0119	10	587	0.4582	1426	0.507308	0	20	70.7597	7.99999	13.0194	5.2276	Temperate	Plantation	Inceptisols
891	Literature site	Liu, Y., Wang, K., Dong, L., et al. “Dynamics of litter decomposition rate and soil organic carbon sequestration following vegetation succession on the Loess Plateau, China” CATENA, 229, : 107225, 2023 https://doi.org/10.1016/j.catena.2023.107225	108.44	36.0119	10	587	0.4582	1426	0.507308	0	20	70.7597	7.99999	11.6212	1.4214	Temperate	Plantation	Inceptisols
892	Literature site	Liu, Y., Wang, K., Dong, L., et al. “Dynamics of litter decomposition rate and soil organic carbon sequestration following vegetation succession on the Loess Plateau, China” CATENA, 229, : 107225, 2023 https://doi.org/10.1016/j.catena.2023.107225	108.44	36.0119	10	587	0.4582	1426	0.507308	0	20	70.7597	7.99999	17.1856	11.1973	Temperate	Plantation	Inceptisols
893	Literature site	Liu, Y., Wang, K., Dong, L., et al. “Dynamics of litter decomposition rate and soil organic carbon sequestration following vegetation succession on the Loess Plateau, China” CATENA, 229, : 107225, 2023 https://doi.org/10.1016/j.catena.2023.107225	108.44	36.0119	10	587	0.4582	1426	0.507308	0	20	70.7597	7.99999	14.3891	5.3415	Temperate	Plantation	Inceptisols
894	Literature site	Liu, Y., Wang, K., Dong, L., et al. “Dynamics of litter decomposition rate and soil organic carbon sequestration following vegetation succession on the Loess Plateau, China” CATENA, 229, : 107225, 2023 https://doi.org/10.1016/j.catena.2023.107225	108.44	36.0119	10	587	0.4582	1426	0.507308	0	20	70.7597	7.99999	13.4145	1.8011	Temperate	Plantation	Inceptisols
895	Literature site	Liu, Y., Wang, K., Dong, L., et al. “Dynamics of litter decomposition rate and soil organic carbon sequestration following vegetation succession on the Loess Plateau, China” CATENA, 229, : 107225, 2023 https://doi.org/10.1016/j.catena.2023.107225	108.44	36.0119	10	587	0.4582	1426	0.507308	0	20	70.7597	7.99999	17.7079	9.462	Temperate	Plantation	Inceptisols
896	Literature site	Liu, Y., Wang, K., Dong, L., et al. “Dynamics of litter decomposition rate and soil organic carbon sequestration following vegetation succession on the Loess Plateau, China” CATENA, 229, : 107225, 2023 https://doi.org/10.1016/j.catena.2023.107225	108.44	36.0119	10	587	0.4582	1426	0.507308	0	20	70.7597	7.99999	15.25	5.2113	Temperate	Plantation	Inceptisols
897	Literature site	Liu, Y., Wang, K., Dong, L., et al. “Dynamics of litter decomposition rate and soil organic carbon sequestration following vegetation succession on the Loess Plateau, China” CATENA, 229, : 107225, 2023 https://doi.org/10.1016/j.catena.2023.107225	108.44	36.0119	10	587	0.4582	1426	0.507308	0	20	70.7597	7.99999	14.2333	4.0344	Temperate	Plantation	Inceptisols
898	Literature site	Zhang, Y., Zeng, D.-H., Lei, Z., Li, X., Lin, G. “Microbial properties determine dynamics of topsoil organic carbon stocks and fractions along an age-sequence of mongolian pine plantations” Plant and Soil, 483, (1), : 441–457, 2023 https://doi.org/10.1007/s11104-022-05757-y	122.483	42.7	7.7	474	0.3771	222	0.327498	0	10	43.9508	6.0396	4.20357	0.593738	Temperate	Plantation	Mollisols
899	Literature site	Zhang, Y., Zeng, D.-H., Lei, Z., Li, X., Lin, G. “Microbial properties determine dynamics of topsoil organic carbon stocks and fractions along an age-sequence of mongolian pine plantations” Plant and Soil, 483, (1), : 441–457, 2023 https://doi.org/10.1007/s11104-022-05757-y	122.483	42.7	7.7	474	0.3771	222	0.327498	0	10	43.9508	5.88902	5.57891	0.672117	Temperate	Plantation	Mollisols
900	Literature site	Zhang, Y., Zeng, D.-H., Lei, Z., Li, X., Lin, G. “Microbial properties determine dynamics of topsoil organic carbon stocks and fractions along an age-sequence of mongolian pine plantations” Plant and Soil, 483, (1), : 441–457, 2023 https://doi.org/10.1007/s11104-022-05757-y	122.483	42.7	7.7	474	0.3771	222	0.327498	0	10	43.9508	6.06467	5.44626	0.497759	Temperate	Plantation	Mollisols
901	Literature site	Zhang, Y., Zeng, D.-H., Lei, Z., Li, X., Lin, G. “Microbial properties determine dynamics of topsoil organic carbon stocks and fractions along an age-sequence of mongolian pine plantations” Plant and Soil, 483, (1), : 441–457, 2023 https://doi.org/10.1007/s11104-022-05757-y	122.483	42.7	7.7	474	0.3771	222	0.327498	0	10	43.9508	5.33118	7.30262	0.2557	Temperate	Plantation	Mollisols
902	Literature site	Zhang, Y., Zeng, D.-H., Lei, Z., Li, X., Lin, G. “Microbial properties determine dynamics of topsoil organic carbon stocks and fractions along an age-sequence of mongolian pine plantations” Plant and Soil, 483, (1), : 441–457, 2023 https://doi.org/10.1007/s11104-022-05757-y	122.483	42.7	7.7	474	0.3771	222	0.327498	0	10	43.9508	5.92616	8.14159	0.289908	Temperate	Plantation	Mollisols
903	Literature site	Zhang, Y., Zeng, D.-H., Lei, Z., Li, X., Lin, G. “Microbial properties determine dynamics of topsoil organic carbon stocks and fractions along an age-sequence of mongolian pine plantations” Plant and Soil, 483, (1), : 441–457, 2023 https://doi.org/10.1007/s11104-022-05757-y	122.483	42.7	7.7	474	0.3771	222	0.327498	0	10	43.9508	5.81085	6.16514	1.68672	Temperate	Plantation	Mollisols
904	Literature site	Zhang, Y., Zeng, D.-H., Lei, Z., Li, X., Lin, G. “Microbial properties determine dynamics of topsoil organic carbon stocks and fractions along an age-sequence of mongolian pine plantations” Plant and Soil, 483, (1), : 441–457, 2023 https://doi.org/10.1007/s11104-022-05757-y	122.483	42.7	7.7	474	0.3771	222	0.327498	10	20	45.5307	6.24396	3.97066	0.673952	Temperate	Plantation	Mollisols
905	Literature site	Zhang, Y., Zeng, D.-H., Lei, Z., Li, X., Lin, G. “Microbial properties determine dynamics of topsoil organic carbon stocks and fractions along an age-sequence of mongolian pine plantations” Plant and Soil, 483, (1), : 441–457, 2023 https://doi.org/10.1007/s11104-022-05757-y	122.483	42.7	7.7	474	0.3771	222	0.327498	10	20	45.5307	5.89498	4.37042	0.48762	Temperate	Plantation	Mollisols
906	Literature site	Zhang, Y., Zeng, D.-H., Lei, Z., Li, X., Lin, G. “Microbial properties determine dynamics of topsoil organic carbon stocks and fractions along an age-sequence of mongolian pine plantations” Plant and Soil, 483, (1), : 441–457, 2023 https://doi.org/10.1007/s11104-022-05757-y	122.483	42.7	7.7	474	0.3771	222	0.327498	10	20	45.5307	6.23387	3.03096	0.363355	Temperate	Plantation	Mollisols
907	Literature site	Zhang, Y., Zeng, D.-H., Lei, Z., Li, X., Lin, G. “Microbial properties determine dynamics of topsoil organic carbon stocks and fractions along an age-sequence of mongolian pine plantations” Plant and Soil, 483, (1), : 441–457, 2023 https://doi.org/10.1007/s11104-022-05757-y	122.483	42.7	7.7	474	0.3771	222	0.327498	10	20	45.5307	5.72174	3.92515	0.153745	Temperate	Plantation	Mollisols
908	Literature site	Zhang, Y., Zeng, D.-H., Lei, Z., Li, X., Lin, G. “Microbial properties determine dynamics of topsoil organic carbon stocks and fractions along an age-sequence of mongolian pine plantations” Plant and Soil, 483, (1), : 441–457, 2023 https://doi.org/10.1007/s11104-022-05757-y	122.483	42.7	7.7	474	0.3771	222	0.327498	10	20	45.5307	6.35208	4.02837	0.248635	Temperate	Plantation	Mollisols
909	Literature site	Zhang, Y., Zeng, D.-H., Lei, Z., Li, X., Lin, G. “Microbial properties determine dynamics of topsoil organic carbon stocks and fractions along an age-sequence of mongolian pine plantations” Plant and Soil, 483, (1), : 441–457, 2023 https://doi.org/10.1007/s11104-022-05757-y	122.483	42.7	7.7	474	0.3771	222	0.327498	10	20	45.5307	6.3066	3.97156	0.372408	Temperate	Plantation	Mollisols
910	Literature site	Shi, J., Yang, L., Liao, Y., et al. “Soil labile organic carbon fractions mediate microbial community assembly processes during long‐term vegetation succession in a semiarid region” iMeta, 2, (4), 2023 https://doi.org/10.1002/imt2.142	108.577	36.0865	9.025	512	0.4206	1166	0.510791	0	20	66.2598	8.17994	9.69925	11.5038	Temperate	Plantation	Inceptisols
911	Literature site	Shi, J., Yang, L., Liao, Y., et al. “Soil labile organic carbon fractions mediate microbial community assembly processes during long‐term vegetation succession in a semiarid region” iMeta, 2, (4), 2023 https://doi.org/10.1002/imt2.142	108.577	36.0865	9.025	512	0.4206	1166	0.510791	0	20	66.2598	8.17994	9.45492	11.5714	Temperate	Plantation	Inceptisols
912	Literature site	Yang, W., Zhang, D., Cai, X., et al. “Natural revegetation over ∼ 160 years alters carbon and nitrogen sequestration and stabilization in soil organic matter on the loess plateau of China” Catena, 220, : 106647, 2023 https://doi.org/10.1016/j.catena.2022.106647	109.025	36.05	9	576.7	0.4143	1269	0.502208	0	20	62.69	7.93002	7.37	9.4	Temperate	Natural	Inceptisols
913	Literature site	Yang, W., Zhang, D., Cai, X., et al. “Natural revegetation over ∼ 160 years alters carbon and nitrogen sequestration and stabilization in soil organic matter on the loess plateau of China” Catena, 220, : 106647, 2023 https://doi.org/10.1016/j.catena.2022.106647	109.025	36.05	9	576.7	0.4143	1269	0.502208	0	20	62.69	7.93002	8.15	13.61	Temperate	Natural	Inceptisols
914	Literature site	Zhang, S., Xu, Y., Zheng, M., et al. “Regulation of nutrient addition-induced priming effect by both soil C accessibility and nutrient limitation in afforested ecosystem” CATENA, 238, : 107889, 2024 https://doi.org/10.1016/j.catena.2024.107889	109.242	36.7417	8.8	505	0.3542	1263	0.339547	0	10	55.08	8.39	3.69	0.61	Temperate	Plantation	Inceptisols
915	Literature site	Zhang, S., Xu, Y., Zheng, M., et al. “Regulation of nutrient addition-induced priming effect by both soil C accessibility and nutrient limitation in afforested ecosystem” CATENA, 238, : 107889, 2024 https://doi.org/10.1016/j.catena.2024.107889	109.242	36.7417	8.8	505	0.3542	1263	0.339547	0	10	55.08	8.3	3.87	0.87	Temperate	Plantation	Inceptisols
916	Literature site	Zhang, S., Xu, Y., Zheng, M., et al. “Regulation of nutrient addition-induced priming effect by both soil C accessibility and nutrient limitation in afforested ecosystem” CATENA, 238, : 107889, 2024 https://doi.org/10.1016/j.catena.2024.107889	109.242	36.7417	8.8	505	0.3542	1263	0.339547	0	10	55.08	8.45	4.67	1.17	Temperate	Plantation	Inceptisols
917	Literature site	Zhang, S., Xu, Y., Zheng, M., et al. “Regulation of nutrient addition-induced priming effect by both soil C accessibility and nutrient limitation in afforested ecosystem” CATENA, 238, : 107889, 2024 https://doi.org/10.1016/j.catena.2024.107889	109.242	36.7417	8.8	505	0.3542	1263	0.339547	0	10	55.08	8.3	6.46	1.27	Temperate	Plantation	Inceptisols
918	Literature site	Shi, J., Song, M., Yang, L., et al. “Recalcitrant organic carbon plays a key role in soil carbon sequestration along a long-term vegetation succession on the loess plateau” CATENA, 233, : 107528, 2023 https://doi.org/10.1016/j.catena.2023.107528	108.817	35.8833	10	587	0.44	1271	0.509691	0	20	69.2297	7.98	9.89621	11.3545	Temperate	Natural	Inceptisols
919	Literature site	Shi, J., Song, M., Yang, L., et al. “Recalcitrant organic carbon plays a key role in soil carbon sequestration along a long-term vegetation succession on the loess plateau” CATENA, 233, : 107528, 2023 https://doi.org/10.1016/j.catena.2023.107528	108.817	35.8833	10	587	0.44	1271	0.509691	0	20	69.2297	7.98	9.76157	11.6405	Temperate	Natural	Inceptisols
920	Literature site	Shi, J., Song, M., Yang, L., et al. “Recalcitrant organic carbon plays a key role in soil carbon sequestration along a long-term vegetation succession on the loess plateau” CATENA, 233, : 107528, 2023 https://doi.org/10.1016/j.catena.2023.107528	108.817	35.8833	10	587	0.44	1271	0.509691	0	20	69.2297	7.98	9.98036	11.6951	Temperate	Natural	Inceptisols
921	Literature site	Zheng, J., Mao, X., Jan van Groenigen, K., et al. “Decoupling of soil carbon mineralization and microbial community composition across a climate gradient on the Tibetan Plateau” Geoderma, 441, : 116736, 2024 https://doi.org/10.1016/j.geoderma.2023.116736	95.0278	30.1286	11	888	0.7393	2100	0.483208	0	10	54.3598	8.49	4.62	12.41	Temperate	Natural	Entisols
922	Literature site	Zheng, J., Mao, X., Jan van Groenigen, K., et al. “Decoupling of soil carbon mineralization and microbial community composition across a climate gradient on the Tibetan Plateau” Geoderma, 441, : 116736, 2024 https://doi.org/10.1016/j.geoderma.2023.116736	95.0278	30.1286	11	888	0.7393	2100	0.483208	10	20	56.0196	8.65	2.95	6.77	Temperate	Natural	Entisols
923	Literature site	Zheng, J., Mao, X., Jan van Groenigen, K., et al. “Decoupling of soil carbon mineralization and microbial community composition across a climate gradient on the Tibetan Plateau” Geoderma, 441, : 116736, 2024 https://doi.org/10.1016/j.geoderma.2023.116736	95.7328	29.8742	8.02917	845	0.7604	2762	0.343762	0	10	52.1297	5.54	27.01	29.63	Temperate	Natural	Inceptisols
924	Literature site	Zheng, J., Mao, X., Jan van Groenigen, K., et al. “Decoupling of soil carbon mineralization and microbial community composition across a climate gradient on the Tibetan Plateau” Geoderma, 441, : 116736, 2024 https://doi.org/10.1016/j.geoderma.2023.116736	95.7328	29.8742	8.02917	845	0.7604	2762	0.343762	10	20	53.1297	5.95	18.99	9.06	Temperate	Natural	Inceptisols
925	Literature site	Zheng, J., Mao, X., Jan van Groenigen, K., et al. “Decoupling of soil carbon mineralization and microbial community composition across a climate gradient on the Tibetan Plateau” Geoderma, 441, : 116736, 2024 https://doi.org/10.1016/j.geoderma.2023.116736	94.7375	29.7722	5.8375	666	0.6289	3448	0.432076	0	10	53.0799	4.9	20.48	58.7	Temperate	Natural	Inceptisols
926	Literature site	Zheng, J., Mao, X., Jan van Groenigen, K., et al. “Decoupling of soil carbon mineralization and microbial community composition across a climate gradient on the Tibetan Plateau” Geoderma, 441, : 116736, 2024 https://doi.org/10.1016/j.geoderma.2023.116736	94.7375	29.7722	5.8375	666	0.6289	3448	0.432076	10	20	53.1698	5.26	19.86	22.22	Temperate	Natural	Inceptisols
927	Literature site	Zheng, J., Mao, X., Jan van Groenigen, K., et al. “Decoupling of soil carbon mineralization and microbial community composition across a climate gradient on the Tibetan Plateau” Geoderma, 441, : 116736, 2024 https://doi.org/10.1016/j.geoderma.2023.116736	94.725	29.5936	2.67083	645	0.7209	4090	0.440937	0	10	48.4001	4.75	27.38	37.65	Temperate	Natural	Inceptisols
928	Literature site	Zheng, J., Mao, X., Jan van Groenigen, K., et al. “Decoupling of soil carbon mineralization and microbial community composition across a climate gradient on the Tibetan Plateau” Geoderma, 441, : 116736, 2024 https://doi.org/10.1016/j.geoderma.2023.116736	94.725	29.5936	2.67083	645	0.7209	4090	0.440937	10	20	47.3203	5.14	23.31	20.65	Temperate	Natural	Inceptisols
929	Literature site	Zhang, Y., Li, Y., Zhou, Y., et al. “Changes of Soil Nutrients and Organic Carbon Fractions in Caragana korshinskii Forests with Different Restoration Years in Mountainous Areas of Southern Ningxia, China.” Chinese Journal of Applied Ecology, 35, no. 3 (2024): 639–647. https://doi.org/10.13287/j.1001-9332.202403.018 (in Chinese).	106.17	36	7.2	449	0.4323	1770	0.300152	0	10	69.1001	8.08998	11.5704	3.89441	Temperate	Plantation	Inceptisols
930	Literature site	Zhang, Y., Li, Y., Zhou, Y., et al. “Changes of Soil Nutrients and Organic Carbon Fractions in Caragana korshinskii Forests with Different Restoration Years in Mountainous Areas of Southern Ningxia, China.” Chinese Journal of Applied Ecology, 35, no. 3 (2024): 639–647. https://doi.org/10.13287/j.1001-9332.202403.018 (in Chinese).	106.47	36.0094	7.2	453	0.393	1640	0.32706	0	10	63.9507	8.21001	9.50626	4.9449	Temperate	Plantation	Inceptisols
931	Literature site	Zhang, Y., Li, Y., Zhou, Y., et al. “Changes of Soil Nutrients and Organic Carbon Fractions in Caragana korshinskii Forests with Different Restoration Years in Mountainous Areas of Southern Ningxia, China.” Chinese Journal of Applied Ecology, 35, no. 3 (2024): 639–647. https://doi.org/10.13287/j.1001-9332.202403.018 (in Chinese).	106.474	36.0047	7.2	454	0.3909	1670	0.333803	0	10	64.5001	8.29999	9.26667	5.05548	Temperate	Plantation	Inceptisols
932	Literature site	Zhang, Y., Li, Y., Zhou, Y., et al. “Changes of Soil Nutrients and Organic Carbon Fractions in Caragana korshinskii Forests with Different Restoration Years in Mountainous Areas of Southern Ningxia, China.” Chinese Journal of Applied Ecology, 35, no. 3 (2024): 639–647. https://doi.org/10.13287/j.1001-9332.202403.018 (in Chinese).	106.17	36	7.2	449	0.4323	1770	0.300152	10	20	71.1499	8.05998	10.4411	2.21688	Temperate	Plantation	Inceptisols
933	Literature site	Zhang, Y., Li, Y., Zhou, Y., et al. “Changes of Soil Nutrients and Organic Carbon Fractions in Caragana korshinskii Forests with Different Restoration Years in Mountainous Areas of Southern Ningxia, China.” Chinese Journal of Applied Ecology, 35, no. 3 (2024): 639–647. https://doi.org/10.13287/j.1001-9332.202403.018 (in Chinese).	106.47	36.0094	7.2	453	0.393	1640	0.32706	10	20	64.8905	8.23001	8.01142	2.4087	Temperate	Plantation	Inceptisols
934	Literature site	Zhang, Y., Li, Y., Zhou, Y., et al. “Changes of Soil Nutrients and Organic Carbon Fractions in Caragana korshinskii Forests with Different Restoration Years in Mountainous Areas of Southern Ningxia, China.” Chinese Journal of Applied Ecology, 35, no. 3 (2024): 639–647. https://doi.org/10.13287/j.1001-9332.202403.018 (in Chinese).	106.474	36.0047	7.2	454	0.3909	1670	0.333803	10	20	66.5698	8.29999	8.87461	2.05703	Temperate	Plantation	Inceptisols
935	Literature site	Yang, C., Wang, A., Zhu, Z., Lin, S., Bi, Y., Du, X. “Impact of extensive management system on soil properties and carbon sequestration under an age chronosequence of moso bamboo plantations in subtropical china” Forest Ecology and Management, 497, : 119535, 2021 https://doi.org/10.1016/j.foreco.2021.119535	119.617	30.5	16	1300	1.1734	298	0.71339	0	20	67.7701	4.86	11.2	5.15961	(Sub)tropical	Plantation	Ultisols
936	Literature site	Yang, C., Wang, A., Zhu, Z., Lin, S., Bi, Y., Du, X. “Impact of extensive management system on soil properties and carbon sequestration under an age chronosequence of moso bamboo plantations in subtropical china” Forest Ecology and Management, 497, : 119535, 2021 https://doi.org/10.1016/j.foreco.2021.119535	119.617	30.5	16	1300	1.1734	298	0.71339	0	20	67.7701	4.95	13.0065	8.67752	(Sub)tropical	Plantation	Ultisols
937	Literature site	Yang, C., Wang, A., Zhu, Z., Lin, S., Bi, Y., Du, X. “Impact of extensive management system on soil properties and carbon sequestration under an age chronosequence of moso bamboo plantations in subtropical china” Forest Ecology and Management, 497, : 119535, 2021 https://doi.org/10.1016/j.foreco.2021.119535	119.617	30.5	16	1300	1.1734	298	0.71339	0	20	67.7701	5.26	13.8194	9.85016	(Sub)tropical	Plantation	Ultisols
938	Literature site	Li, C., Yu, Z., Lin, J., et al. “Forest conversion and soil depth can modify the contributions of organic and inorganic colloids to the stability of soil aggregates” Forests, 13, (4), : 546, 2022 https://doi.org/10.3390/f13040546	119.1	27.7667	12.3	2438	1.7087	1370	0.823405	0	10	58.7009	5.3	10.3345	26.9333	(Sub)tropical	Natural	Entisols
939	Literature site	Li, C., Yu, Z., Lin, J., et al. “Forest conversion and soil depth can modify the contributions of organic and inorganic colloids to the stability of soil aggregates” Forests, 13, (4), : 546, 2022 https://doi.org/10.3390/f13040546	119.1	27.7667	12.3	2438	1.7087	1370	0.823405	10	20	58.581	5.3	12.2875	19.2667	(Sub)tropical	Natural	Entisols
940	Literature site	Li, C., Yu, Z., Lin, J., et al. “Forest conversion and soil depth can modify the contributions of organic and inorganic colloids to the stability of soil aggregates” Forests, 13, (4), : 546, 2022 https://doi.org/10.3390/f13040546	119.1	27.7667	12.3	2438	1.7087	1370	0.823405	0	10	58.7009	5.3	10.877	28.5333	(Sub)tropical	Plantation	Entisols
941	Literature site	Li, C., Yu, Z., Lin, J., et al. “Forest conversion and soil depth can modify the contributions of organic and inorganic colloids to the stability of soil aggregates” Forests, 13, (4), : 546, 2022 https://doi.org/10.3390/f13040546	119.1	27.7667	12.3	2438	1.7087	1370	0.823405	10	20	58.581	5.3	11.1212	20.2	(Sub)tropical	Plantation	Entisols
942	Literature site	Li, C., Yu, Z., Lin, J., et al. “Forest conversion and soil depth can modify the contributions of organic and inorganic colloids to the stability of soil aggregates” Forests, 13, (4), : 546, 2022 https://doi.org/10.3390/f13040546	119.1	27.7667	12.3	2438	1.7087	1370	0.823405	0	10	58.7009	5.3	8.49005	24.6	(Sub)tropical	Plantation	Entisols
943	Literature site	Li, C., Yu, Z., Lin, J., et al. “Forest conversion and soil depth can modify the contributions of organic and inorganic colloids to the stability of soil aggregates” Forests, 13, (4), : 546, 2022 https://doi.org/10.3390/f13040546	119.1	27.7667	12.3	2438	1.7087	1370	0.823405	10	20	58.581	5.3	9.92767	21	(Sub)tropical	Plantation	Entisols
944	Literature site	Li, C., Yu, Z., Lin, J., et al. “Forest conversion and soil depth can modify the contributions of organic and inorganic colloids to the stability of soil aggregates” Forests, 13, (4), : 546, 2022 https://doi.org/10.3390/f13040546	119.1	27.7667	12.3	2438	1.7087	1370	0.823405	0	10	58.7009	5.3	8.9783	27.0667	(Sub)tropical	Plantation	Entisols
945	Literature site	Li, C., Yu, Z., Lin, J., et al. “Forest conversion and soil depth can modify the contributions of organic and inorganic colloids to the stability of soil aggregates” Forests, 13, (4), : 546, 2022 https://doi.org/10.3390/f13040546	119.1	27.7667	12.3	2438	1.7087	1370	0.823405	10	20	58.581	5.3	10.0633	20.6667	(Sub)tropical	Plantation	Entisols
946	Literature site	Luo, M., Mao, J., Shi, R., et al. “Characteristics of Particulate Organic Carbon and Nitrogen in Soil of Leucaena leucocephala Plantation in the Dry-hot Valley.” Forest Research, 35, no. 1 (2022): 40–47. https://doi.org/10.13275/j.cnki.lykxyj.2022.01.005 (in Chinese).	101.6	25.5167	21.9	642.2	0.5707	1982	1.06666	0	10	72.6892	5.2	10.69	1.18	(Sub)tropical	Plantation	Ultisols
947	Literature site	Dong, X., Zhao, K., Wang, J., et al. “Effects of forest types on soil carbon content in aggregate faction under climate transition zone” Frontiers in Environmental Science, 10, 2023 https://doi.org/10.3389/fenvs.2022.1052175	114.017	32.1	15.2	1063	0.8445	204	0.355805	0	10	69.8884	3.8	15.5963	12.4771	(Sub)tropical	Natural	Inceptisols
948	Literature site	Dong, X., Zhao, K., Wang, J., et al. “Effects of forest types on soil carbon content in aggregate faction under climate transition zone” Frontiers in Environmental Science, 10, 2023 https://doi.org/10.3389/fenvs.2022.1052175	114.017	32.1	15.2	1063	0.8445	204	0.355805	0	10	69.8884	4.12	14.6789	18.1651	(Sub)tropical	Natural	Inceptisols
949	Literature site	Dong, X., Zhao, K., Wang, J., et al. “Effects of forest types on soil carbon content in aggregate faction under climate transition zone” Frontiers in Environmental Science, 10, 2023 https://doi.org/10.3389/fenvs.2022.1052175	114.017	32.1	15.2	1063	0.8445	204	0.355805	0	10	69.8884	6.08	13.7615	10.8257	(Sub)tropical	Plantation	Inceptisols
950	Literature site	Lu, H., Lin, Y., Han, L., et al. “Research on Soil Organic Carbon Pool Characteristics of Seriously Burned Area after Different Restorations.” Forest Engineering 40, no. 2 (2024): 60–67. https://doi.org/10.3969/j.issn.1006-8023.2024.02.007 (in Chinese).	123.35	52.8833	-5	455	0.6409	636	0.497724	0	10	69	6.7	7.44	27.63	Temperate	Natural	Inceptisols
951	Literature site	Lu, H., Lin, Y., Han, L., et al. “Research on Soil Organic Carbon Pool Characteristics of Seriously Burned Area after Different Restorations.” Forest Engineering 40, no. 2 (2024): 60–67. https://doi.org/10.3969/j.issn.1006-8023.2024.02.007 (in Chinese).	123.35	52.8833	-5	455	0.6409	636	0.497724	10	20	69	6.7	7.33	14.04	Temperate	Natural	Inceptisols
952	Literature site	Qin, D., Huang, Y., Huang, Q., et al. “Contributions of Microbial Necromass Carbon to Soil Organic Carbon Fractions Accumulation and Influencing Factors under Different Artificial Forest Types on the Loess Plateau.” Environmental Science, 1–16. https://doi.org/10.13227/j.hjkx.202408038 (in Chinese).	107.917	35.1167	10.6833	596	0.4913	1110	0.393287	0	10	61.24	8.29	6.67508	6.62492	Temperate	Plantation	Inceptisols
953	Literature site	Qin, D., Huang, Y., Huang, Q., et al. “Contributions of Microbial Necromass Carbon to Soil Organic Carbon Fractions Accumulation and Influencing Factors under Different Artificial Forest Types on the Loess Plateau.” Environmental Science, 1–16. https://doi.org/10.13227/j.hjkx.202408038 (in Chinese).	107.917	35.1167	10.6833	596	0.4913	1110	0.393287	10	20	53.2	8.35	5.72871	4.37129	Temperate	Plantation	Inceptisols
954	Literature site	Qin, D., Huang, Y., Huang, Q., et al. “Contributions of Microbial Necromass Carbon to Soil Organic Carbon Fractions Accumulation and Influencing Factors under Different Artificial Forest Types on the Loess Plateau.” Environmental Science, 1–16. https://doi.org/10.13227/j.hjkx.202408038 (in Chinese).	107.967	36.15	9.325	512	0.4101	1128	0.347382	0	10	56.36	8.31	6.46057	10.9294	Temperate	Plantation	Inceptisols
955	Literature site	Qin, D., Huang, Y., Huang, Q., et al. “Contributions of Microbial Necromass Carbon to Soil Organic Carbon Fractions Accumulation and Influencing Factors under Different Artificial Forest Types on the Loess Plateau.” Environmental Science, 1–16. https://doi.org/10.13227/j.hjkx.202408038 (in Chinese).	107.967	36.15	9.325	512	0.4101	1128	0.347382	10	20	50.59	8.39	5.0347	9.0253	Temperate	Plantation	Inceptisols
956	Literature site	Qin, D., Huang, Y., Huang, Q., et al. “Contributions of Microbial Necromass Carbon to Soil Organic Carbon Fractions Accumulation and Influencing Factors under Different Artificial Forest Types on the Loess Plateau.” Environmental Science, 1–16. https://doi.org/10.13227/j.hjkx.202408038 (in Chinese).	107.917	36.1833	9.39583	501	0.4013	1301.71	0.35016	0	10	51.43	8.88	4.8959	9.4741	Temperate	Plantation	Inceptisols
957	Literature site	Qin, D., Huang, Y., Huang, Q., et al. “Contributions of Microbial Necromass Carbon to Soil Organic Carbon Fractions Accumulation and Influencing Factors under Different Artificial Forest Types on the Loess Plateau.” Environmental Science, 1–16. https://doi.org/10.13227/j.hjkx.202408038 (in Chinese).	107.917	36.1833	9.39583	501	0.4013	1301.71	0.35016	10	20	50.49	9	4.03785	3.99215	Temperate	Plantation	Inceptisols
958	Literature site	Xiao, R., Ruan, H., Liu, H., et al. “Effects of Drought on Soil Particulate Organic Carbon and Mineral-Associated Organic Carbon in Poplar Plantation.” Journal of Nanjing Forestry University (Natural Sciences Edition), 1–12. (in Chinese).	120.817	32.8667	13.7	1050	0.8101	6	0.705258	0	10	82.1796	7.83003	6.58947	3.38424	(Sub)tropical	Plantation	Alfisols
959	Literature site	Xiao, R., Ruan, H., Liu, H., et al. “Effects of Drought on Soil Particulate Organic Carbon and Mineral-Associated Organic Carbon in Poplar Plantation.” Journal of Nanjing Forestry University (Natural Sciences Edition), 1–12. (in Chinese).	120.817	32.8667	13.7	1050	0.8101	6	0.705258	10	20	82.7695	7.88999	5.11579	1.82812	(Sub)tropical	Plantation	Alfisols
960	Literature site	Zhai, N., Shi, K., Ruan, H., et al. “The Variation Characteristics of Particulate Organic Carbon and Mineral-Associated Organic Carbon during the Development of Metasequoia glyptostroboides Plantations.” Journal of Nanjing Forestry University (Natural Sciences Edition) 49, no. 3 (2025): 25–32. https://doi.org/10.12302/j.issn.1000-2006.202309037 (in Chinese).	120.82	32.8725	14.6792	1007	0.8099	6	0.708526	0	20	80.7302	7.84998	6.03448	2.52727	(Sub)tropical	Plantation	Alfisols
961	Literature site	Zhai, N., Shi, K., Ruan, H., et al. “The Variation Characteristics of Particulate Organic Carbon and Mineral-Associated Organic Carbon during the Development of Metasequoia glyptostroboides Plantations.” Journal of Nanjing Forestry University (Natural Sciences Edition) 49, no. 3 (2025): 25–32. https://doi.org/10.12302/j.issn.1000-2006.202309037 (in Chinese).	120.82	32.8725	14.6792	1007	0.8099	6	0.708526	0	20	80.7302	7.84998	6.41379	2.70909	(Sub)tropical	Plantation	Alfisols
962	Literature site	Zhai, N., Shi, K., Ruan, H., et al. “The Variation Characteristics of Particulate Organic Carbon and Mineral-Associated Organic Carbon during the Development of Metasequoia glyptostroboides Plantations.” Journal of Nanjing Forestry University (Natural Sciences Edition) 49, no. 3 (2025): 25–32. https://doi.org/10.12302/j.issn.1000-2006.202309037 (in Chinese).	120.82	32.8725	14.6792	1007	0.8099	6	0.708526	0	20	80.7302	7.84998	6.51724	2.38182	(Sub)tropical	Plantation	Alfisols
963	Literature site	Zhai, N., Shi, K., Ruan, H., et al. “The Variation Characteristics of Particulate Organic Carbon and Mineral-Associated Organic Carbon during the Development of Metasequoia glyptostroboides Plantations.” Journal of Nanjing Forestry University (Natural Sciences Edition) 49, no. 3 (2025): 25–32. https://doi.org/10.12302/j.issn.1000-2006.202309037 (in Chinese).	120.82	32.8725	14.6792	1007	0.8099	6	0.708526	0	20	80.7302	7.84998	5.13793	3.45455	(Sub)tropical	Plantation	Alfisols
964	Literature site	Zhai, N., Shi, K., Ruan, H., et al. “The Variation Characteristics of Particulate Organic Carbon and Mineral-Associated Organic Carbon during the Development of Metasequoia glyptostroboides Plantations.” Journal of Nanjing Forestry University (Natural Sciences Edition) 49, no. 3 (2025): 25–32. https://doi.org/10.12302/j.issn.1000-2006.202309037 (in Chinese).	120.82	32.8725	14.6792	1007	0.8099	6	0.708526	0	20	80.7302	7.84998	5.65517	4.4	(Sub)tropical	Plantation	Alfisols
965	Literature site	Zhai, N., Shi, K., Ruan, H., et al. “The Variation Characteristics of Particulate Organic Carbon and Mineral-Associated Organic Carbon during the Development of Metasequoia glyptostroboides Plantations.” Journal of Nanjing Forestry University (Natural Sciences Edition) 49, no. 3 (2025): 25–32. https://doi.org/10.12302/j.issn.1000-2006.202309037 (in Chinese).	120.82	32.8725	14.6792	1007	0.8099	6	0.708526	0	20	80.7302	7.84998	6.51724	2.81818	(Sub)tropical	Plantation	Alfisols
966	Literature site	Zhai, N., Shi, K., Ruan, H., et al. “The Variation Characteristics of Particulate Organic Carbon and Mineral-Associated Organic Carbon during the Development of Metasequoia glyptostroboides Plantations.” Journal of Nanjing Forestry University (Natural Sciences Edition) 49, no. 3 (2025): 25–32. https://doi.org/10.12302/j.issn.1000-2006.202309037 (in Chinese).	120.82	32.8725	14.6792	1007	0.8099	6	0.708526	0	20	80.7302	7.84998	8.48276	4.03636	(Sub)tropical	Plantation	Alfisols
967	Literature site	Zhai, N., Shi, K., Ruan, H., et al. “The Variation Characteristics of Particulate Organic Carbon and Mineral-Associated Organic Carbon during the Development of Metasequoia glyptostroboides Plantations.” Journal of Nanjing Forestry University (Natural Sciences Edition) 49, no. 3 (2025): 25–32. https://doi.org/10.12302/j.issn.1000-2006.202309037 (in Chinese).	120.82	32.8725	14.6792	1007	0.8099	6	0.708526	0	20	80.7302	7.84998	5.89655	3.58182	(Sub)tropical	Plantation	Alfisols
968	Literature site	Peng, S., Zhang, H., Sun, Z., et al. “Effects of Long-Term Litter Removal on Soil Organic Carbon and Multiple Components in Subtropical Cunninghamia lanceolata Forest.” Chinese Journal of Plant Ecology 48, no. 8 (2024): 1078–1088. https://doi.org/10.17521/cjpe.2023.0291 (in Chinese).	106.85	22.0333	20.85	1381	1.0534	593	1.33596	0	20	62.49	3.82	7.40741	11.9474	(Sub)tropical	Plantation	Ultisols
969	Literature site	Peng, S., Zhang, H., Sun, Z., et al. “Effects of Long-Term Litter Removal on Soil Organic Carbon and Multiple Components in Subtropical Cunninghamia lanceolata Forest.” Chinese Journal of Plant Ecology 48, no. 8 (2024): 1078–1088. https://doi.org/10.17521/cjpe.2023.0291 (in Chinese).	106.85	22.0333	20.85	1381	1.0534	593	1.33596	0	20	62.16	3.8	12.2963	4.09877	(Sub)tropical	Plantation	Ultisols
970	Literature site	Peng, S., Zhang, H., Sun, Z., et al. “Effects of Long-Term Litter Removal on Soil Organic Carbon and Multiple Components in Subtropical Cunninghamia lanceolata Forest.” Chinese Journal of Plant Ecology 48, no. 8 (2024): 1078–1088. https://doi.org/10.17521/cjpe.2023.0291 (in Chinese).	106.85	22.0333	20.85	1381	1.0534	593	1.33596	0	20	58.03	3.84	13.7778	3.39145	(Sub)tropical	Plantation	Ultisols
971	Literature site	Peng, S., Zhang, H., Sun, Z., et al. “Effects of Long-Term Litter Removal on Soil Organic Carbon and Multiple Components in Subtropical Cunninghamia lanceolata Forest.” Chinese Journal of Plant Ecology 48, no. 8 (2024): 1078–1088. https://doi.org/10.17521/cjpe.2023.0291 (in Chinese).	107.433	26.55	14.9042	1164	1.1181	1008	0.91675	0	20	25.4913	5.2	3.15122	13.5427	(Sub)tropical	Plantation	Ultisols
972	Literature site	Peng, S., Zhang, H., Sun, Z., et al. “Effects of Long-Term Litter Removal on Soil Organic Carbon and Multiple Components in Subtropical Cunninghamia lanceolata Forest.” Chinese Journal of Plant Ecology 48, no. 8 (2024): 1078–1088. https://doi.org/10.17521/cjpe.2023.0291 (in Chinese).	107.433	26.55	14.9042	1164	1.1181	1008	0.91675	0	20	10.9249	5.2	6.37658	4.62178	(Sub)tropical	Plantation	Ultisols
973	Literature site	Peng, S., Zhang, H., Sun, Z., et al. “Effects of Long-Term Litter Removal on Soil Organic Carbon and Multiple Components in Subtropical Cunninghamia lanceolata Forest.” Chinese Journal of Plant Ecology 48, no. 8 (2024): 1078–1088. https://doi.org/10.17521/cjpe.2023.0291 (in Chinese).	107.433	26.55	14.9042	1164	1.1181	1008	0.91675	0	20	32.2543	5.2	3.10399	23.459	(Sub)tropical	Plantation	Ultisols
974	Literature site	Peng, S., Zhang, H., Sun, Z., et al. “Effects of Long-Term Litter Removal on Soil Organic Carbon and Multiple Components in Subtropical Cunninghamia lanceolata Forest.” Chinese Journal of Plant Ecology 48, no. 8 (2024): 1078–1088. https://doi.org/10.17521/cjpe.2023.0291 (in Chinese).	109.12	26.1333	16.0917	1329	1.2175	625	0.734094	0	10	88.6	4.615	16.5	3.30657	(Sub)tropical	Plantation	Ultisols
975	Literature site	Hao, M., Wang, G., Yu, Q., et al. “The soil microbial necromass carbon and the carbon pool stability drive a stronge priming effect following vegetation restoration” Journal of Environmental Management, 351, : 119859, 2024 https://doi.org/10.1016/j.jenvman.2023.119859	117.417	35.8042	13.1	734	0.4973	209	0.35164	0	10	54.4402	6.43	12.9245	11.8412	Temperate	Plantation	Entisols
976	Literature site	Hao, M., Wang, G., Yu, Q., et al. “The soil microbial necromass carbon and the carbon pool stability drive a stronge priming effect following vegetation restoration” Journal of Environmental Management, 351, : 119859, 2024 https://doi.org/10.1016/j.jenvman.2023.119859	117.417	35.8042	13.1	734	0.4973	209	0.35164	0	10	54.4402	6.2	14.0566	11.6245	Temperate	Plantation	Entisols
977	Literature site	Hao, M., Wang, G., Yu, Q., et al. “The soil microbial necromass carbon and the carbon pool stability drive a stronge priming effect following vegetation restoration” Journal of Environmental Management, 351, : 119859, 2024 https://doi.org/10.1016/j.jenvman.2023.119859	117.417	35.8042	13.1	734	0.4973	209	0.35164	0	10	54.4402	6.21	17.0755	11.6245	Temperate	Plantation	Entisols
978	Literature site	Yang, L., Song, X., Lyu, S., Shen, W., Gao, Y. “Dynamics and fractions of soil organic carbon in response to 35 years of afforestation in subtropical china” Plant and Soil, 500, (1), : 481–494, 2024 https://doi.org/10.1007/s11104-024-06493-1	115.063	26.7478	17.9	1489	1.1953	73	0.636833	0	5	40.3	4.57	7.1	7.81	(Sub)tropical	Natural	Ultisols
979	Literature site	Yang, L., Song, X., Lyu, S., Shen, W., Gao, Y. “Dynamics and fractions of soil organic carbon in response to 35 years of afforestation in subtropical china” Plant and Soil, 500, (1), : 481–494, 2024 https://doi.org/10.1007/s11104-024-06493-1	115.063	26.7478	17.9	1489	1.1953	73	0.636833	5	10	42.6	4.68	4.04	2.8	(Sub)tropical	Natural	Ultisols
980	Literature site	Yang, L., Song, X., Lyu, S., Shen, W., Gao, Y. “Dynamics and fractions of soil organic carbon in response to 35 years of afforestation in subtropical china” Plant and Soil, 500, (1), : 481–494, 2024 https://doi.org/10.1007/s11104-024-06493-1	115.063	26.7478	17.9	1489	1.1953	73	0.636833	10	20	47.6	4.8	2.63	1.62	(Sub)tropical	Natural	Ultisols
981	Literature site	Yang, L., Song, X., Lyu, S., Shen, W., Gao, Y. “Dynamics and fractions of soil organic carbon in response to 35 years of afforestation in subtropical china” Plant and Soil, 500, (1), : 481–494, 2024 https://doi.org/10.1007/s11104-024-06493-1	115.063	26.7478	17.9	1489	1.1953	73	0.636833	0	5	46.8	4.88	8.97	4.7	(Sub)tropical	Plantation	Ultisols
982	Literature site	Yang, L., Song, X., Lyu, S., Shen, W., Gao, Y. “Dynamics and fractions of soil organic carbon in response to 35 years of afforestation in subtropical china” Plant and Soil, 500, (1), : 481–494, 2024 https://doi.org/10.1007/s11104-024-06493-1	115.063	26.7478	17.9	1489	1.1953	73	0.636833	5	10	53.9	4.89	6.5	1.64	(Sub)tropical	Plantation	Ultisols
983	Literature site	Yang, L., Song, X., Lyu, S., Shen, W., Gao, Y. “Dynamics and fractions of soil organic carbon in response to 35 years of afforestation in subtropical china” Plant and Soil, 500, (1), : 481–494, 2024 https://doi.org/10.1007/s11104-024-06493-1	115.063	26.7478	17.9	1489	1.1953	73	0.636833	10	20	59.5	4.88	3.63	1.01	(Sub)tropical	Plantation	Ultisols
984	Literature site	Yang, L., Song, X., Lyu, S., Shen, W., Gao, Y. “Dynamics and fractions of soil organic carbon in response to 35 years of afforestation in subtropical china” Plant and Soil, 500, (1), : 481–494, 2024 https://doi.org/10.1007/s11104-024-06493-1	115.063	26.7478	17.9	1489	1.1953	73	0.636833	0	5	47.9	4.4	7.6	8.69	(Sub)tropical	Plantation	Ultisols
985	Literature site	Yang, L., Song, X., Lyu, S., Shen, W., Gao, Y. “Dynamics and fractions of soil organic carbon in response to 35 years of afforestation in subtropical china” Plant and Soil, 500, (1), : 481–494, 2024 https://doi.org/10.1007/s11104-024-06493-1	115.063	26.7478	17.9	1489	1.1953	73	0.636833	5	10	49.3	4.57	5.06	1.93	(Sub)tropical	Plantation	Ultisols
986	Literature site	Yang, L., Song, X., Lyu, S., Shen, W., Gao, Y. “Dynamics and fractions of soil organic carbon in response to 35 years of afforestation in subtropical china” Plant and Soil, 500, (1), : 481–494, 2024 https://doi.org/10.1007/s11104-024-06493-1	115.063	26.7478	17.9	1489	1.1953	73	0.636833	10	20	52.1	4.53	2.54	1.22	(Sub)tropical	Plantation	Ultisols
987	Literature site	Yang, L., Song, X., Lyu, S., Shen, W., Gao, Y. “Dynamics and fractions of soil organic carbon in response to 35 years of afforestation in subtropical china” Plant and Soil, 500, (1), : 481–494, 2024 https://doi.org/10.1007/s11104-024-06493-1	115.063	26.7478	17.9	1489	1.1953	73	0.636833	0	5	50.5	4.79	9.04	7.74	(Sub)tropical	Plantation	Ultisols
988	Literature site	Yang, L., Song, X., Lyu, S., Shen, W., Gao, Y. “Dynamics and fractions of soil organic carbon in response to 35 years of afforestation in subtropical china” Plant and Soil, 500, (1), : 481–494, 2024 https://doi.org/10.1007/s11104-024-06493-1	115.063	26.7478	17.9	1489	1.1953	73	0.636833	5	10	52.1	4.97	5.84	1.93	(Sub)tropical	Plantation	Ultisols
989	Literature site	Yang, L., Song, X., Lyu, S., Shen, W., Gao, Y. “Dynamics and fractions of soil organic carbon in response to 35 years of afforestation in subtropical china” Plant and Soil, 500, (1), : 481–494, 2024 https://doi.org/10.1007/s11104-024-06493-1	115.063	26.7478	17.9	1489	1.1953	73	0.636833	10	20	58.7	5.21	4.56	0.7	(Sub)tropical	Plantation	Ultisols
990	Literature site	Zheng, Y., Huang, X., Li, H., et al. “Effects of organic and conventional management on soil carbon sequestration in tea gardens: comparison with forest land” Chinese Journal of Eco-agriculture, 32, (1), : 53–60, 2025 https://doi.org/10.12357/cjea.20230429	101.1	23.1833	19.5	1499	0.9771	2121	1.7207	0	20	59	4.73	19.4539	16.041	(Sub)tropical	Natural	Ultisols
991	Literature site	Ma, L., Zhu, E., Jia, J., et al. “Does microbial carbon use efficiency differ between particulate and mineral‐associated organic matter?” Functional Ecology, 38, (7), : 1510–1522, 2024 https://doi.org/10.1111/1365-2435.14569	126.2	48.5	-5	488	0.501	258	0.353864	0	10	69	6.5	46.11	70.17	Temperate	Natural	Inceptisols
992	Literature site	Ma, L., Zhu, E., Jia, J., et al. “Does microbial carbon use efficiency differ between particulate and mineral‐associated organic matter?” Functional Ecology, 38, (7), : 1510–1522, 2024 https://doi.org/10.1111/1365-2435.14569	128	41.8	3.6	745	1.0489	1517	0.583316	0	10	56	5.2	27.44	66.92	Temperate	Natural	Inceptisols
993	Literature site	Ma, L., Zhu, E., Jia, J., et al. “Does microbial carbon use efficiency differ between particulate and mineral‐associated organic matter?” Functional Ecology, 38, (7), : 1510–1522, 2024 https://doi.org/10.1111/1365-2435.14569	115.3	39.7	5	650	0.3302	653	0.470328	0	10	50	7.1	26.99	82.32	Temperate	Natural	Inceptisols
994	Literature site	Ma, L., Zhu, E., Jia, J., et al. “Does microbial carbon use efficiency differ between particulate and mineral‐associated organic matter?” Functional Ecology, 38, (7), : 1510–1522, 2024 https://doi.org/10.1111/1365-2435.14569	111.6	33.4	15.1	885.6	0.6408	631	0.589476	0	10	60	6.7	59.37	55.4	Temperate	Natural	Entisols
995	Literature site	Ma, L., Zhu, E., Jia, J., et al. “Does microbial carbon use efficiency differ between particulate and mineral‐associated organic matter?” Functional Ecology, 38, (7), : 1510–1522, 2024 https://doi.org/10.1111/1365-2435.14569	110	31.5	11.5	1170.2	1.4365	1764	0.670789	0	10	56	5.7	35.33	56.37	(Sub)tropical	Natural	Entisols
996	Literature site	Ma, L., Zhu, E., Jia, J., et al. “Does microbial carbon use efficiency differ between particulate and mineral‐associated organic matter?” Functional Ecology, 38, (7), : 1510–1522, 2024 https://doi.org/10.1111/1365-2435.14569	110.5	31.3	11.5	1170.2	1.2654	1448	0.803466	0	10	59	5.9	90.7	97.68	(Sub)tropical	Natural	Entisols
997	Literature site	Ma, L., Zhu, E., Jia, J., et al. “Does microbial carbon use efficiency differ between particulate and mineral‐associated organic matter?” Functional Ecology, 38, (7), : 1510–1522, 2024 https://doi.org/10.1111/1365-2435.14569	106.4	29.6	18.3	1082.9	1.0724	497	0.444198	0	10	63	6.2	42.42	56.22	(Sub)tropical	Natural	Ultisols
998	Literature site	Ma, L., Zhu, E., Jia, J., et al. “Does microbial carbon use efficiency differ between particulate and mineral‐associated organic matter?” Functional Ecology, 38, (7), : 1510–1522, 2024 https://doi.org/10.1111/1365-2435.14569	118.1	29.3	15.2	1967	1.8029	861	0.652461	0	10	65	5.2	34.64	18.69	(Sub)tropical	Natural	Ultisols
999	Literature site	Ma, L., Zhu, E., Jia, J., et al. “Does microbial carbon use efficiency differ between particulate and mineral‐associated organic matter?” Functional Ecology, 38, (7), : 1510–1522, 2024 https://doi.org/10.1111/1365-2435.14569	112.7	28.3	17	1380	1.1297	56	0.567355	0	10	62	6	16.36	23.58	(Sub)tropical	Natural	Vertisols
1000	Literature site	Ma, L., Zhu, E., Jia, J., et al. “Does microbial carbon use efficiency differ between particulate and mineral‐associated organic matter?” Functional Ecology, 38, (7), : 1510–1522, 2024 https://doi.org/10.1111/1365-2435.14569	117.7	28.3	15.5	1000	1.3231	61	0.4037	0	10	62	5.4	30.25	9.41	(Sub)tropical	Natural	Vertisols
1001	Literature site	Ma, L., Zhu, E., Jia, J., et al. “Does microbial carbon use efficiency differ between particulate and mineral‐associated organic matter?” Functional Ecology, 38, (7), : 1510–1522, 2024 https://doi.org/10.1111/1365-2435.14569	118	27.7	12.5	2190	1.3175	194	0.476422	0	10	56	5.1	41.14	21.88	(Sub)tropical	Natural	Ultisols
1002	Literature site	Ma, L., Zhu, E., Jia, J., et al. “Does microbial carbon use efficiency differ between particulate and mineral‐associated organic matter?” Functional Ecology, 38, (7), : 1510–1522, 2024 https://doi.org/10.1111/1365-2435.14569	113.9	27.6	17	1832.6	1.2852	292	0.69409	0	10	47	5.6	7.39	7.09	(Sub)tropical	Natural	Ultisols
1003	Literature site	Ma, L., Zhu, E., Jia, J., et al. “Does microbial carbon use efficiency differ between particulate and mineral‐associated organic matter?” Functional Ecology, 38, (7), : 1510–1522, 2024 https://doi.org/10.1111/1365-2435.14569	102.6	25	14.9	1050	0.7506	2192	1.15319	0	10	67	5.9	49.33	60.21	(Sub)tropical	Natural	Inceptisols
1004	Literature site	Ma, L., Zhu, E., Jia, J., et al. “Does microbial carbon use efficiency differ between particulate and mineral‐associated organic matter?” Functional Ecology, 38, (7), : 1510–1522, 2024 https://doi.org/10.1111/1365-2435.14569	113.3	23.2	21.6	1782.5	1.3217	65	0.58969	0	10	50	5.5	46.2	38.79	(Sub)tropical	Natural	Inceptisols
1005	Literature site	Ma, L., Zhu, E., Jia, J., et al. “Does microbial carbon use efficiency differ between particulate and mineral‐associated organic matter?” Functional Ecology, 38, (7), : 1510–1522, 2024 https://doi.org/10.1111/1365-2435.14569	112.5	23.2	20.9	1927	1.4185	431	1.2514	0	10	47	5	26.09	27.33	(Sub)tropical	Natural	Ultisols
1006	Literature site	Ma, L., Zhu, E., Jia, J., et al. “Does microbial carbon use efficiency differ between particulate and mineral‐associated organic matter?” Functional Ecology, 38, (7), : 1510–1522, 2024 https://doi.org/10.1111/1365-2435.14569	108.4	22.8	21.6	1300	1.0355	137	0.578995	0	10	56	5.7	24.56	15.73	(Sub)tropical	Natural	Inceptisols
1007	Literature site	Ma, L., Zhu, E., Jia, J., et al. “Does microbial carbon use efficiency differ between particulate and mineral‐associated organic matter?” Functional Ecology, 38, (7), : 1510–1522, 2024 https://doi.org/10.1111/1365-2435.14569	108.8	18.7	19.8	2449	0.7386	80	0.732373	0	10	50	5.1	43.34	14.47	(Sub)tropical	Natural	Entisols
1008	Literature site	Yu, M., Wang, Y.-P., Deng, Q., et al. “Soil acidification enhanced soil carbon sequestration through increased mineral protection” Plant and Soil, 503, (1), : 529–544, 2024 https://doi.org/10.1007/s11104-024-06608-8	112.533	23.175	21.4	1700	1.4059	296	1.26788	0	10	47	4.06	26.3251	2.4735	(Sub)tropical	Natural	Ultisols
1009	Literature site	Yu, M., Wang, Y.-P., Deng, Q., et al. “Soil acidification enhanced soil carbon sequestration through increased mineral protection” Plant and Soil, 503, (1), : 529–544, 2024 https://doi.org/10.1007/s11104-024-06608-8	112.533	23.175	21.4	1700	1.4059	296	1.26788	10	20	47	3.85	19.5423	1.76056	(Sub)tropical	Natural	Ultisols
1010	Literature site	Geng, J., Fang, H., Cheng, S., Pei, J. “Effects of N deposition on the quality and quantity of soil organic matter in a boreal forest: Contrasting roles of ammonium and nitrate” CATENA, 198, : 104996, 2021 https://doi.org/10.1016/j.catena.2020.104996	121.5	50.82	-5.4	580	0.5974	744	0.525958	0	10	37.08	5.65	68.12	12.18	Boreal	Natural	Inceptisols
1011	Literature site	Gao, F., Cui, X., Sang, Y., Song, J. “Changes in soil organic carbon and total nitrogen as affected by primary forest conversion” Forest Ecology and Management, 463, : 118013, 2020 https://doi.org/10.1016/j.foreco.2020.118013	128.48	47.14	-0.3	680	0.6699	300	0.49793	0	5	62.7	5.7	60	60	Temperate	Natural	Inceptisols
1012	Literature site	Gao, F., Cui, X., Sang, Y., Song, J. “Changes in soil organic carbon and total nitrogen as affected by primary forest conversion” Forest Ecology and Management, 463, : 118013, 2020 https://doi.org/10.1016/j.foreco.2020.118013	128.48	47.14	-0.3	680	0.6699	300	0.49793	0	5	62.7	5.5	70	70	Temperate	Natural	Inceptisols
1013	Literature site	Wei, C., Wang, Q., Ren, M., et al. “Soil aggregation accounts for the mineral soil organic carbon and nitrogen accrual in broadleaved forests as compared to that of coniferous forests in Northeast China: Cross‐sites and multiple species comparisons” Land Degradation & Development, 32, (1), : 296–309, 2021 https://doi.org/10.1002/ldr.3725	126.62	45.72	4.2	524.5	0.4834	147	0.448438	0	20	62	5.77	10.17	11.12	Temperate	Plantation	Inceptisols
1014	Literature site	Wei, C., Wang, Q., Ren, M., et al. “Soil aggregation accounts for the mineral soil organic carbon and nitrogen accrual in broadleaved forests as compared to that of coniferous forests in Northeast China: Cross‐sites and multiple species comparisons” Land Degradation & Development, 32, (1), : 296–309, 2021 https://doi.org/10.1002/ldr.3725	126.62	45.72	4.2	524.5	0.4834	146	0.448438	0	20	62	5.77	7.61	9.47	Temperate	Plantation	Inceptisols
1015	Literature site	Wei, C., Wang, Q., Ren, M., et al. “Soil aggregation accounts for the mineral soil organic carbon and nitrogen accrual in broadleaved forests as compared to that of coniferous forests in Northeast China: Cross‐sites and multiple species comparisons” Land Degradation & Development, 32, (1), : 296–309, 2021 https://doi.org/10.1002/ldr.3725	124.7	46.25	4.9	437.5	0.36	142	0.375903	0	20	40	7.77	3.37	4.92	Temperate	Plantation	Mollisols
1016	Literature site	Wei, C., Wang, Q., Ren, M., et al. “Soil aggregation accounts for the mineral soil organic carbon and nitrogen accrual in broadleaved forests as compared to that of coniferous forests in Northeast China: Cross‐sites and multiple species comparisons” Land Degradation & Development, 32, (1), : 296–309, 2021 https://doi.org/10.1002/ldr.3725	124.7	46.25	4.9	437.5	0.36	146	0.375903	0	20	40	7.77	4.29	6.38	Temperate	Plantation	Mollisols
1017	Literature site	Wei, C., Wang, Q., Ren, M., et al. “Soil aggregation accounts for the mineral soil organic carbon and nitrogen accrual in broadleaved forests as compared to that of coniferous forests in Northeast China: Cross‐sites and multiple species comparisons” Land Degradation & Development, 32, (1), : 296–309, 2021 https://doi.org/10.1002/ldr.3725	127.57	45.27	2.8	629	0.5653	317	0.448438	0	20	59	5.83	12.95	16.53	Temperate	Plantation	Mollisols
1018	Literature site	Wei, C., Wang, Q., Ren, M., et al. “Soil aggregation accounts for the mineral soil organic carbon and nitrogen accrual in broadleaved forests as compared to that of coniferous forests in Northeast China: Cross‐sites and multiple species comparisons” Land Degradation & Development, 32, (1), : 296–309, 2021 https://doi.org/10.1002/ldr.3725	127.57	45.27	2.8	629	0.5653	299	0.448438	0	20	59	5.83	7.82	3.24	Temperate	Plantation	Mollisols
1019	Literature site	Wei, C., Wang, Q., Ren, M., et al. “Soil aggregation accounts for the mineral soil organic carbon and nitrogen accrual in broadleaved forests as compared to that of coniferous forests in Northeast China: Cross‐sites and multiple species comparisons” Land Degradation & Development, 32, (1), : 296–309, 2021 https://doi.org/10.1002/ldr.3725	124.53	46.62	3.5	431.5	0.3504	149	0.336673	0	20	34	7.42	3.18	2.57	Temperate	Plantation	Alfisols
1020	Literature site	Wei, C., Wang, Q., Ren, M., et al. “Soil aggregation accounts for the mineral soil organic carbon and nitrogen accrual in broadleaved forests as compared to that of coniferous forests in Northeast China: Cross‐sites and multiple species comparisons” Land Degradation & Development, 32, (1), : 296–309, 2021 https://doi.org/10.1002/ldr.3725	124.53	46.62	3.5	431.5	0.3504	147	0.336673	0	20	34	7.42	2.53	0.85	Temperate	Plantation	Alfisols
1021	Literature site	Wei, C., Wang, Q., Ren, M., et al. “Soil aggregation accounts for the mineral soil organic carbon and nitrogen accrual in broadleaved forests as compared to that of coniferous forests in Northeast China: Cross‐sites and multiple species comparisons” Land Degradation & Development, 32, (1), : 296–309, 2021 https://doi.org/10.1002/ldr.3725	129	47	-0.3	676	0.633	230	0.510449	0	20	62	5.92	13.74	40.53	Temperate	Plantation	Inceptisols
1022	Literature site	Wei, C., Wang, Q., Ren, M., et al. “Soil aggregation accounts for the mineral soil organic carbon and nitrogen accrual in broadleaved forests as compared to that of coniferous forests in Northeast China: Cross‐sites and multiple species comparisons” Land Degradation & Development, 32, (1), : 296–309, 2021 https://doi.org/10.1002/ldr.3725	129	47	-0.3	676	0.633	324	0.510449	0	20	62	5.92	13.75	23.65	Temperate	Plantation	Inceptisols
1023	Literature site	Wei, C., Wang, Q., Ren, M., et al. “Soil aggregation accounts for the mineral soil organic carbon and nitrogen accrual in broadleaved forests as compared to that of coniferous forests in Northeast China: Cross‐sites and multiple species comparisons” Land Degradation & Development, 32, (1), : 296–309, 2021 https://doi.org/10.1002/ldr.3725	125.65	46.32	3.4	425	0.4081	153	0.273063	0	20	65	7.48	8.34	13.76	Temperate	Plantation	Alfisols
1024	Literature site	Wei, C., Wang, Q., Ren, M., et al. “Soil aggregation accounts for the mineral soil organic carbon and nitrogen accrual in broadleaved forests as compared to that of coniferous forests in Northeast China: Cross‐sites and multiple species comparisons” Land Degradation & Development, 32, (1), : 296–309, 2021 https://doi.org/10.1002/ldr.3725	125.65	46.32	3.4	425	0.4081	144	0.273063	0	20	65	7.48	7.93	9.83	Temperate	Plantation	Alfisols
1025	Literature site	Tan, W., Zhou, L., Liu, K. “Soil aggregate fraction-based 14C analysis and its application in the study of soil organic carbon turnover under forests of different ages” Chinese Science Bulletin, 58, (16), : 1936–1947, 2013 https://doi.org/10.1007/s11434-012-5660-7	117.6	42.6	-1.5	530	0.4281	1720	0.416968	0	5	53	6.8	14.2903	13.3097	Temperate	Plantation	Inceptisols
1026	Literature site	Tan, W., Zhou, L., Liu, K. “Soil aggregate fraction-based 14C analysis and its application in the study of soil organic carbon turnover under forests of different ages” Chinese Science Bulletin, 58, (16), : 1936–1947, 2013 https://doi.org/10.1007/s11434-012-5660-7	117.6	42.6	-1.5	530	0.4281	1720	0.416968	0	5	53	7.1	15.4285	12.2715	Temperate	Plantation	Inceptisols
1027	Literature site	Tan, W., Zhou, L., Liu, K. “Soil aggregate fraction-based 14C analysis and its application in the study of soil organic carbon turnover under forests of different ages” Chinese Science Bulletin, 58, (16), : 1936–1947, 2013 https://doi.org/10.1007/s11434-012-5660-7	117.6	42.6	-1.5	530	0.4281	1720	0.416968	0	5	53	7	14.5959	13.2041	Temperate	Plantation	Inceptisols
1028	Literature site	Tan, W., Zhou, L., Liu, K. “Soil aggregate fraction-based 14C analysis and its application in the study of soil organic carbon turnover under forests of different ages” Chinese Science Bulletin, 58, (16), : 1936–1947, 2013 https://doi.org/10.1007/s11434-012-5660-7	117.6	42.6	-1.5	530	0.4281	1720	0.416968	0	5	53	7.3	8.6803	13.6197	Temperate	Plantation	Inceptisols
1029	Literature site	Yin, Y., Liu, Y., Jing, Y., et al. “Contents of Soil Organic Carbon and Components in Three Types of Forests in the Mountain Area of Eastern Liaoning.” Chinese Journal of Ecology 37, no. 7 (2018): 2100–2106. https://doi.org/10.13292/j.1000-4890.201807.021 (in Chinese).	125	42	4.5	714	0.7827	447	0.563894	0	10	64	5.73	28.46	12.7	Temperate	Plantation	Mollisols
1030	Literature site	Yin, Y., Liu, Y., Jing, Y., et al. “Contents of Soil Organic Carbon and Components in Three Types of Forests in the Mountain Area of Eastern Liaoning.” Chinese Journal of Ecology 37, no. 7 (2018): 2100–2106. https://doi.org/10.13292/j.1000-4890.201807.021 (in Chinese).	125	42	4.5	714	0.7827	447	0.563894	0	10	64	6	33.47	15.75	Temperate	Plantation	Mollisols
1031	Literature site	Yin, Y., Liu, Y., Jing, Y., et al. “Contents of Soil Organic Carbon and Components in Three Types of Forests in the Mountain Area of Eastern Liaoning.” Chinese Journal of Ecology 37, no. 7 (2018): 2100–2106. https://doi.org/10.13292/j.1000-4890.201807.021 (in Chinese).	125	42	4.5	714	0.7827	447	0.563894	0	10	64	6.06	41.22	20.3	Temperate	Plantation	Mollisols
1032	Literature site	Chen, F.-S., Zeng, D.-H., Fahey, T.J., et al. “Organic carbon in soil physical fractions under different-aged plantations of Mongolian pine in semi-arid region of Northeast China” Applied Soil Ecology, 44, (1), : 42–48, 2010 https://doi.org/10.1016/j.apsoil.2009.09.003	122.37	42.72	6.3	450	0.3847	248	0.288347	0	15	9.74	7.6	10.11	24.45	Temperate	Plantation	Mollisols
1033	Literature site	Chen, F.-S., Zeng, D.-H., Fahey, T.J., et al. “Organic carbon in soil physical fractions under different-aged plantations of Mongolian pine in semi-arid region of Northeast China” Applied Soil Ecology, 44, (1), : 42–48, 2010 https://doi.org/10.1016/j.apsoil.2009.09.003	122.37	42.72	6.3	450	0.3847	248	0.288347	0	15	10.84	7.6	12.49	25.99	Temperate	Plantation	Mollisols
1034	Literature site	Chen, F.-S., Zeng, D.-H., Fahey, T.J., et al. “Organic carbon in soil physical fractions under different-aged plantations of Mongolian pine in semi-arid region of Northeast China” Applied Soil Ecology, 44, (1), : 42–48, 2010 https://doi.org/10.1016/j.apsoil.2009.09.003	122.37	42.72	6.3	450	0.3847	248	0.288347	0	15	13.92	7.6	16.8	36.48	Temperate	Plantation	Mollisols
1035	Literature site	Chen, F.-S., Zeng, D.-H., Fahey, T.J., et al. “Organic carbon in soil physical fractions under different-aged plantations of Mongolian pine in semi-arid region of Northeast China” Applied Soil Ecology, 44, (1), : 42–48, 2010 https://doi.org/10.1016/j.apsoil.2009.09.003	122.37	42.72	6.3	450	0.3847	248	0.288347	0	15	9.74	7.6	10.11	35.3037	Temperate	Plantation	Mollisols
1036	Literature site	Chen, F.-S., Zeng, D.-H., Fahey, T.J., et al. “Organic carbon in soil physical fractions under different-aged plantations of Mongolian pine in semi-arid region of Northeast China” Applied Soil Ecology, 44, (1), : 42–48, 2010 https://doi.org/10.1016/j.apsoil.2009.09.003	122.37	42.72	6.3	450	0.3847	248	0.288347	0	15	10.84	7.6	12.49	29.3703	Temperate	Plantation	Mollisols
1037	Literature site	Chen, F.-S., Zeng, D.-H., Fahey, T.J., et al. “Organic carbon in soil physical fractions under different-aged plantations of Mongolian pine in semi-arid region of Northeast China” Applied Soil Ecology, 44, (1), : 42–48, 2010 https://doi.org/10.1016/j.apsoil.2009.09.003	122.37	42.72	6.3	450	0.3847	248	0.288347	0	15	13.92	7.6	16.8	45.556	Temperate	Plantation	Mollisols
1038	Literature site	Cheng, S., Fang, H., Yu, G. “Threshold responses of soil organic carbon concentration and composition to multi-level nitrogen addition in a temperate needle-broadleaved forest” Biogeochemistry, 137, (1), : 219–233, 2018 https://doi.org/10.1007/s10533-017-0412-z	127.63	41.7	3.6	700	0.8771	958	0.631965	0	10	60	4.66	56	24	Temperate	Plantation	Inceptisols
1039	Literature site	Zhao, F.Z., Ren, C.J., Zhang, L., Han, X.H., Yang, G.H., Wang, J. “Changes in soil microbial community are linked to soil carbon fractions after afforestation” https://doi.org/10.1111/ejss.12525	109.34	36.871	8.8	505	0.3445	1293	0.332949	0	10	38.21	9.38	1.7	5.6	Temperate	Plantation	Inceptisols
1040	Literature site	Zhao, F.Z., Ren, C.J., Zhang, L., Han, X.H., Yang, G.H., Wang, J. “Changes in soil microbial community are linked to soil carbon fractions after afforestation” https://doi.org/10.1111/ejss.12525	109.351	36.868	8.8	505	0.3425	1298	0.338355	0	10	37.94	8.67	1.7	4.5	Temperate	Plantation	Inceptisols
1041	Literature site	Zhao, F.Z., Ren, C.J., Zhang, L., Han, X.H., Yang, G.H., Wang, J. “Changes in soil microbial community are linked to soil carbon fractions after afforestation” https://doi.org/10.1111/ejss.12525	109.349	36.859	8.8	505	0.3453	1303	0.359344	0	10	37.35	8.65	1	2	Temperate	Plantation	Inceptisols
1042	Literature site	Sun, L., He, L., Wang, G., Jing, H., Liu, G. “Natural vegetation restoration of liaodong oak (quercus liaotungensis koidz.) forests rapidly increased the content and ratio of inert carbon in soil macroaggregates” Journal of Arid Land, 11, (6), : 928–938, 2019 https://doi.org/10.1007/s40333-019-0004-y	109.18	36.08	9	576.7	0.4098	1157	0.451181	0	20	56.4	7.4	8	25	Temperate	Plantation	Inceptisols
1043	Literature site	Sun, L., He, L., Wang, G., Jing, H., Liu, G. “Natural vegetation restoration of liaodong oak (quercus liaotungensis koidz.) forests rapidly increased the content and ratio of inert carbon in soil macroaggregates” Journal of Arid Land, 11, (6), : 928–938, 2019 https://doi.org/10.1007/s40333-019-0004-y	109.18	36.08	9	576.7	0.4098	1138	0.451181	0	20	56.4	7.4	10	30	Temperate	Plantation	Inceptisols
1044	Literature site	Sun, L., He, L., Wang, G., Jing, H., Liu, G. “Natural vegetation restoration of liaodong oak (quercus liaotungensis koidz.) forests rapidly increased the content and ratio of inert carbon in soil macroaggregates” Journal of Arid Land, 11, (6), : 928–938, 2019 https://doi.org/10.1007/s40333-019-0004-y	109.18	36.08	9	576.7	0.4098	1321	0.451181	0	20	56.4	7.4	6	24.6	Temperate	Plantation	Inceptisols
1045	Literature site	Sun, L., He, L., Wang, G., Jing, H., Liu, G. “Natural vegetation restoration of liaodong oak (quercus liaotungensis koidz.) forests rapidly increased the content and ratio of inert carbon in soil macroaggregates” Journal of Arid Land, 11, (6), : 928–938, 2019 https://doi.org/10.1007/s40333-019-0004-y	109.18	36.08	9	576.7	0.4098	1396	0.451181	0	20	58.4	7.4	11	26	Temperate	Natural	Inceptisols
1046	Literature site	Wu, J., Zhang, D., Chen, Q., et al. “Shifts in soil organic carbon dynamics under detritus input manipulations in a coniferous forest ecosystem in subtropical China” Soil Biology and Biochemistry, 126, : 1–10, 2018 https://doi.org/10.1016/j.soilbio.2018.08.010	111.22	32.75	15.7	749.3	0.752	280	0.472562	0	10	89	8.09	7.25948	17.6805	(Sub)tropical	Plantation	Entisols
1047	Literature site	Wu, J., Zhang, D., Chen, Q., et al. “Shifts in soil organic carbon dynamics under detritus input manipulations in a coniferous forest ecosystem in subtropical China” Soil Biology and Biochemistry, 126, : 1–10, 2018 https://doi.org/10.1016/j.soilbio.2018.08.010	111.22	32.75	15.7	749.3	0.752	280	0.472562	0	10	89	8.09	6.78694	17.3331	(Sub)tropical	Plantation	Entisols
1048	Literature site	Luan, J., Xiang, C., Liu, S., et al. “Assessments of the impacts of Chinese fir plantation and natural regenerated forest on soil organic matter quality at Longmen mountain, Sichuan, China” Geoderma, 156, (3–4), : 228–236, 2010 https://doi.org/10.1016/j.geoderma.2010.02.021	104.32	32.2	11	1187	0.9131	1400	0.852621	0	10	67.6	4.8	81.2	31.39	(Sub)tropical	Natural	Entisols
1049	Literature site	Wang, M., Tian, Q., Liao, C., et al. “The fate of litter-derived dissolved organic carbon in forest soils: results from an incubation experiment” Biogeochemistry, 144, (2), : 133–147, 2019 https://doi.org/10.1007/s10533-019-00576-3	110.09	29.77	11.5	2105	1.5664	1400	0.7303	0	10	79.1	4.5	56.3	15.1	(Sub)tropical	Natural	Ultisols
1050	Literature site	Wang, M., Tian, Q., Liao, C., et al. “The fate of litter-derived dissolved organic carbon in forest soils: results from an incubation experiment” Biogeochemistry, 144, (2), : 133–147, 2019 https://doi.org/10.1007/s10533-019-00576-3	110.09	29.77	11.5	2105	1.5664	1400	0.7303	0	10	80.1	4.6	57.2	14.4	(Sub)tropical	Natural	Ultisols
1051	Literature site	Wang, M., Tian, Q., Liao, C., et al. “The fate of litter-derived dissolved organic carbon in forest soils: results from an incubation experiment” Biogeochemistry, 144, (2), : 133–147, 2019 https://doi.org/10.1007/s10533-019-00576-3	110.09	29.77	11.5	2105	1.5664	1400	0.7303	0	10	82.2	4.7	53.2	9.2	(Sub)tropical	Natural	Ultisols
1052	Literature site	Wang, M., Tian, Q., Liao, C., et al. “The fate of litter-derived dissolved organic carbon in forest soils: results from an incubation experiment” Biogeochemistry, 144, (2), : 133–147, 2019 https://doi.org/10.1007/s10533-019-00576-3	110.09	29.77	11.5	2105	1.5664	1400	0.7303	0	10	81	4.9	53.7	8.6	(Sub)tropical	Natural	Ultisols
1053	Literature site	Cheng, X., Yu, M., Wang, G. “Effects of Thinning on Soil Organic Carbon Fractions and Soil Properties in Cunninghamia lanceolata Stands in Eastern China” Forests, 8, (6), : 198, 2017 https://doi.org/10.3390/f8060198	118.42	29.15	16.4	1814	1.3452	234	0.713258	0	10	65.2	4.66	16	3.05	(Sub)tropical	Plantation	Ultisols
1054	Literature site	Zhang, X., Wang, F., Fang, X., et al. “Responses of Soil Organic Carbon and Its Labile Fractions to Nitrogen and Phosphorus Additions in Cunninghamia lanceolata Plantations in Subtropical China.” Chinese Journal of Applied Ecology, no. 2 (2017): 449–455. https://doi.org/10.13287/j.1001-9332.201702.024 (in Chinese).	115.09	26.7	17.9	1600	1.2129	30	0.597602	0	5	47	5.2	12.6	10.6	(Sub)tropical	Plantation	Ultisols
1055	Literature site	Xiang, H., Zhang, L., Wen, D. “Change of Soil Carbon Fractions and Water-Stable Aggregates in a Forest Ecosystem Succession in South China” Forests, 6, (8), : 2703–2718, 2015 https://doi.org/10.3390/f6082703	112.5	23.15	21	1927	1.3914	289	1.20578	0	15	56.4	5.1	19.5239	2.24599	(Sub)tropical	Plantation	Ultisols
1056	Literature site	Xiang, H., Zhang, L., Wen, D. “Change of Soil Carbon Fractions and Water-Stable Aggregates in a Forest Ecosystem Succession in South China” Forests, 6, (8), : 2703–2718, 2015 https://doi.org/10.3390/f6082703	112.5	23.15	21	1927	1.3914	289	1.20578	0	15	56.4	5.1	19.6669	7.05882	(Sub)tropical	Natural	Ultisols
1057	Literature site	Xiang, H., Zhang, L., Wen, D. “Change of Soil Carbon Fractions and Water-Stable Aggregates in a Forest Ecosystem Succession in South China” Forests, 6, (8), : 2703–2718, 2015 https://doi.org/10.3390/f6082703	112.5	23.15	21	1927	1.3914	289	1.20578	0	15	56.4	5.1	18.957	17.3262	(Sub)tropical	Natural	Ultisols
1058	Literature site	Xiang, H., Zhang, L., Wen, D. “Change of Soil Carbon Fractions and Water-Stable Aggregates in a Forest Ecosystem Succession in South China” Forests, 6, (8), : 2703–2718, 2015 https://doi.org/10.3390/f6082703	112.53	23.17	20.7	1996	1.4261	350	1.27128	0	5	72.4	4.2	82.3	10.8	(Sub)tropical	Natural	Ultisols
1059	Literature site	Xiang, H., Zhang, L., Wen, D. “Change of Soil Carbon Fractions and Water-Stable Aggregates in a Forest Ecosystem Succession in South China” Forests, 6, (8), : 2703–2718, 2015 https://doi.org/10.3390/f6082703	112.5	23.15	20.9	1990	1.3914	250	1.20578	0	5	70.8	3.8	83.2	20.8	(Sub)tropical	Natural	Ultisols
1060	Literature site	Deng, W., Wang, X., Hu, H., et al. “Variation Characteristics of Soil Organic Carbon Storage and Fractions with Stand Age in North Subtropical Quercus acutissima Carruth. Forest in China” Forests, 13, (10), : 1649, 2017 https://doi.org/10.3390/f13101649	119.2	32.1167	15.5	1126.3	0.7996	85	0.569635	0	10	59.18	4.48	29.23	9.67	(Sub)tropical	Plantation	Inceptisols
1061	Literature site	Deng, W., Wang, X., Hu, H., et al. “Variation Characteristics of Soil Organic Carbon Storage and Fractions with Stand Age in North Subtropical Quercus acutissima Carruth. Forest in China” Forests, 13, (10), : 1649, 2017 https://doi.org/10.3390/f13101649	119.2	32.1167	15.5	1126.3	0.7996	85	0.569635	10	20	56.95	4.44	31.4	4.6	(Sub)tropical	Plantation	Inceptisols
1062	Literature site	Deng, W., Wang, X., Hu, H., et al. “Variation Characteristics of Soil Organic Carbon Storage and Fractions with Stand Age in North Subtropical Quercus acutissima Carruth. Forest in China” Forests, 13, (10), : 1649, 2017 https://doi.org/10.3390/f13101649	119.2	32.1167	15.5	1126.3	0.7996	85	0.569635	0	10	76.32	4.72	28.47	5.13	(Sub)tropical	Plantation	Inceptisols
1063	Literature site	Deng, W., Wang, X., Hu, H., et al. “Variation Characteristics of Soil Organic Carbon Storage and Fractions with Stand Age in North Subtropical Quercus acutissima Carruth. Forest in China” Forests, 13, (10), : 1649, 2017 https://doi.org/10.3390/f13101649	119.2	32.1167	15.5	1126.3	0.7996	85	0.569635	10	20	72.7	4.6	26.86	2.74	(Sub)tropical	Plantation	Inceptisols
1064	Literature site	Deng, W., Wang, X., Hu, H., et al. “Variation Characteristics of Soil Organic Carbon Storage and Fractions with Stand Age in North Subtropical Quercus acutissima Carruth. Forest in China” Forests, 13, (10), : 1649, 2017 https://doi.org/10.3390/f13101649	119.2	32.1167	15.5	1126.3	0.7996	85	0.569635	0	10	36.26	4.68	19.75	4.78	(Sub)tropical	Plantation	Inceptisols
1065	Literature site	Deng, W., Wang, X., Hu, H., et al. “Variation Characteristics of Soil Organic Carbon Storage and Fractions with Stand Age in North Subtropical Quercus acutissima Carruth. Forest in China” Forests, 13, (10), : 1649, 2017 https://doi.org/10.3390/f13101649	119.2	32.1167	15.5	1126.3	0.7996	85	0.569635	10	20	22.66	4.72	16.13	2.27	(Sub)tropical	Plantation	Inceptisols

## Sheet: Close-to-nature
no	Reference	group	CBM	MAT	yi	vi
1	Huang, K., Tang, X., Qin, H., et al. “Effect of Close-to-Nature Management on Carbon and Nitrogen Accumulation of Ground Cover and Soil in Cunninghamia lanceolata Plantations.” Journal of Ecology and Environment 29, no. 8 (2020): 1556–1565. https://doi.org/10.16258/j.cnki.1674-5906.2020.08.007 (in Chinese).	10-15	Coniferous	21.1	0.303564	0.00961353
2	Huang, K., Tang, X., Qin, H., et al. “Effect of Close-to-Nature Management on Carbon and Nitrogen Accumulation of Ground Cover and Soil in Cunninghamia lanceolata Plantations.” Journal of Ecology and Environment 29, no. 8 (2020): 1556–1565. https://doi.org/10.16258/j.cnki.1674-5906.2020.08.007 (in Chinese).	10-15	Coniferous	21.1	0.222728	0.0147796
3	Yin, Y., Li, Q., Du, H. “Near-natural transformation of Pinus tabuliformis better improve soil nutrients and soil microbial community” PeerJ, 9, : e12098, 2021 https://doi.org/10.7717/peerj.12098	>15	Coniferous	8.5	0.422778	0.00870932
4	Huang, H., Huang, X., Wang, Y., et al. “Conversion of pure Chinese fir plantation to multi-layered mixed plantation increases organic phosphorus accumulation and transformation within soil aggregates” Applied Soil Ecology, 201, : 105518, 2024 https://doi.org/10.1016/j.apsoil.2024.105518	10-15	Coniferous	21	0.448357	0.000416264
5	Chen, X., Zhao, G., Li, Y., Wei, S., Dong, Y., Jiao, R. “Close-to-Nature management shifts soil phosphorus availability and P-cycling genes in Chinese fir systems” Plant and Soil, 15, (1), : 333–346, 2024 https://doi.org/10.1007/s11104-024-06629-3	10-15	Coniferous	17	0.181885	0.000364303
6	Chen, X., Zhao, G., Li, Y., Wei, S., Dong, Y., Jiao, R. “Close-to-Nature management shifts soil phosphorus availability and P-cycling genes in Chinese fir systems” Plant and Soil, 15, (1), : 333–346, 2024 https://doi.org/10.1007/s11104-024-06629-3	10-15	Coniferous	17	0.20079	0.00038595
7	Cao, X., Zhang, Z., Yan, W., et al. “Assessment of Soil Quality in the Transformation from Pure Chinese Fir Plantation to Mixed Broad-Leaved and Cunninghamia lanceolata Plantation in Subtropical China” Forests, 14, (9), : 1867, 2023 https://doi.org/10.3390/f14091867	5-10	Coniferous	12.1	0.501693	0.00724788
8	He, Y., Zhang, Q., Wang, S., et al. “Mixed Plantations Induce More Soil Macroaggregate Formation and Facilitate Soil Nitrogen Accumulation” Forests, 14, (4), : 735, 2017 https://doi.org/10.3390/f14040735	10-15	Coniferous	21	0.464142	0.000322417
9	He, Y., Zhang, Q., Wang, S., et al. “Mixed Plantations Induce More Soil Macroaggregate Formation and Facilitate Soil Nitrogen Accumulation” Forests, 14, (4), : 735, 2017 https://doi.org/10.3390/f14040735	10-15	Coniferous	21	0.168228	0.000309754
10	Lei, J., Wu, H., Li, X., Guo, W., Duan, A., Zhang, J. “Response of rhizosphere bacterial communities to near-natural forest management and tree species within chinese fir plantations” Microbiology Spectrum, 11, (1), : e02328-22, 2023 https://doi.org/10.1128/spectrum.02328-22	10-15	Coniferous	20.455	0.259651	0.00713326
11	Lei, J., Wu, H., Li, X., Guo, W., Duan, A., Zhang, J. “Response of rhizosphere bacterial communities to near-natural forest management and tree species within chinese fir plantations” Microbiology Spectrum, 11, (1), : e02328-22, 2023 https://doi.org/10.1128/spectrum.02328-22	10-15	Coniferous	20.455	0.139932	0.00338858
12	Shu, W., Ming, A., Zhang, J., et al. “Effects of close-to-nature transformation on soil enzyme activities and organic carbon fractions in cuninghamia lanceolata and pinus massoniana plantations” Forests, 13, (6), : 872, 2022 https://doi.org/10.3390/f13060872	10-15	Coniferous	21.1	0.100471	0.020807
13	Shu, W., Ming, A., Zhang, J., et al. “Effects of close-to-nature transformation on soil enzyme activities and organic carbon fractions in cuninghamia lanceolata and pinus massoniana plantations” Forests, 13, (6), : 872, 2022 https://doi.org/10.3390/f13060872	10-15	Coniferous	21.1	0.0490582	0.0101352
14	Gao, G., Huang, X., Xu, H., et al. “Conversion of pure Chinese fir plantation to multi-layered mixed plantation enhances the soil aggregate stability by regulating microbial communities in subtropical China” Forest Ecosystems, 9, : 100078, 2022 https://doi.org/10.1016/j.fecs.2022.100078	10-15	Coniferous	21.2	0.220968	0.003011
15	Ming, A., Yang, Y., Liu, S., et al. “A decade of close-to-nature transformation alters species composition and increases plant community diversity in two coniferous plantations” Frontiers in Plant Science, 11, 2020 https://doi.org/10.3389/fpls.2020.01141	10-15	Coniferous	21.1	0.225924	0.0257689
16	Ming, A., Yang, Y., Liu, S., et al. “A decade of close-to-nature transformation alters species composition and increases plant community diversity in two coniferous plantations” Frontiers in Plant Science, 11, 2020 https://doi.org/10.3389/fpls.2020.01141	10-15	Coniferous	21.1	0.114743	0.00947163
17	Ming, A., Yang, Y., Liu, S., et al. “The impact of near natural forest management on the carbon stock and sequestration potential of pinus massoniana (lamb.) and cunninghamia lanceolata (lamb.) hook. Plantations” Forests, 10, (8), : 626, 2019 https://doi.org/10.3390/f10080626	5-10	Coniferous	21.1	0.114805	0.0019209
18	Ming, A., Yang, Y., Liu, S., et al. “The impact of near natural forest management on the carbon stock and sequestration potential of pinus massoniana (lamb.) and cunninghamia lanceolata (lamb.) hook. Plantations” Forests, 10, (8), : 626, 2019 https://doi.org/10.3390/f10080626	5-10	Coniferous	21.1	0.101228	0.00741661
19	Ming, A. Community Structure and Carbon Dynamics during Close-to-Nature Transformation in South Subtropical Conifer Plantation (PhD diss., Chinese Academy of Forestry, 2017). https://kns.cnki.net/kcms2/article/abstract?v=lHYhtDVi6z8XRm8IbUc2J2fZtjRtkaEh1I6V1wBk1QrsezbVmP9o7Sn4BE4at1scE_Ip48T4xIFbmKfmXcJIYv5Mxu8GuIpXcNt6rw5L_6czxOZBoazFFtRLevnten0ff66vwuESN5sVq5BQdqTPkQE-4osGz3dGtJ4i0z31Kg5bQAv- (…	<5	Coniferous	21.1	0.180748	0.00279424
20	Ming, A. Community Structure and Carbon Dynamics during Close-to-Nature Transformation in South Subtropical Conifer Plantation (PhD diss., Chinese Academy of Forestry, 2017). https://kns.cnki.net/kcms2/article/abstract?v=lHYhtDVi6z8XRm8IbUc2J2fZtjRtkaEh1I6V1wBk1QrsezbVmP9o7Sn4BE4at1scE_Ip48T4xIFbmKfmXcJIYv5Mxu8GuIpXcNt6rw5L_6czxOZBoazFFtRLevnten0ff66vwuESN5sVq5BQdqTPkQE-4osGz3dGtJ4i0z31Kg5bQAv- (…	<5	Coniferous	21.1	0.219748	0.00239143
21	Ming, A. Community Structure and Carbon Dynamics during Close-to-Nature Transformation in South Subtropical Conifer Plantation (PhD diss., Chinese Academy of Forestry, 2017). https://kns.cnki.net/kcms2/article/abstract?v=lHYhtDVi6z8XRm8IbUc2J2fZtjRtkaEh1I6V1wBk1QrsezbVmP9o7Sn4BE4at1scE_Ip48T4xIFbmKfmXcJIYv5Mxu8GuIpXcNt6rw5L_6czxOZBoazFFtRLevnten0ff66vwuESN5sVq5BQdqTPkQE-4osGz3dGtJ4i0z31Kg5bQAv- (…	<5	Coniferous	21.1	0.195567	0.00262852
22	Ming, A. Community Structure and Carbon Dynamics during Close-to-Nature Transformation in South Subtropical Conifer Plantation (PhD diss., Chinese Academy of Forestry, 2017). https://kns.cnki.net/kcms2/article/abstract?v=lHYhtDVi6z8XRm8IbUc2J2fZtjRtkaEh1I6V1wBk1QrsezbVmP9o7Sn4BE4at1scE_Ip48T4xIFbmKfmXcJIYv5Mxu8GuIpXcNt6rw5L_6czxOZBoazFFtRLevnten0ff66vwuESN5sVq5BQdqTPkQE-4osGz3dGtJ4i0z31Kg5bQAv- (…	5-10	Coniferous	21.1	0.281712	0.0028018
23	Ming, A. Community Structure and Carbon Dynamics during Close-to-Nature Transformation in South Subtropical Conifer Plantation (PhD diss., Chinese Academy of Forestry, 2017). https://kns.cnki.net/kcms2/article/abstract?v=lHYhtDVi6z8XRm8IbUc2J2fZtjRtkaEh1I6V1wBk1QrsezbVmP9o7Sn4BE4at1scE_Ip48T4xIFbmKfmXcJIYv5Mxu8GuIpXcNt6rw5L_6czxOZBoazFFtRLevnten0ff66vwuESN5sVq5BQdqTPkQE-4osGz3dGtJ4i0z31Kg5bQAv- (…	5-10	Coniferous	21.1	0.174353	0.00268582
24	Ming, A. Community Structure and Carbon Dynamics during Close-to-Nature Transformation in South Subtropical Conifer Plantation (PhD diss., Chinese Academy of Forestry, 2017). https://kns.cnki.net/kcms2/article/abstract?v=lHYhtDVi6z8XRm8IbUc2J2fZtjRtkaEh1I6V1wBk1QrsezbVmP9o7Sn4BE4at1scE_Ip48T4xIFbmKfmXcJIYv5Mxu8GuIpXcNt6rw5L_6czxOZBoazFFtRLevnten0ff66vwuESN5sVq5BQdqTPkQE-4osGz3dGtJ4i0z31Kg5bQAv- (…	5-10	Coniferous	21.1	0.161423	0.0021132
25	Ming, A. Community Structure and Carbon Dynamics during Close-to-Nature Transformation in South Subtropical Conifer Plantation (PhD diss., Chinese Academy of Forestry, 2017). https://kns.cnki.net/kcms2/article/abstract?v=lHYhtDVi6z8XRm8IbUc2J2fZtjRtkaEh1I6V1wBk1QrsezbVmP9o7Sn4BE4at1scE_Ip48T4xIFbmKfmXcJIYv5Mxu8GuIpXcNt6rw5L_6czxOZBoazFFtRLevnten0ff66vwuESN5sVq5BQdqTPkQE-4osGz3dGtJ4i0z31Kg5bQAv- (…	<5	Coniferous	21.1	-0.318454	0.00415291
26	Ming, A. Community Structure and Carbon Dynamics during Close-to-Nature Transformation in South Subtropical Conifer Plantation (PhD diss., Chinese Academy of Forestry, 2017). https://kns.cnki.net/kcms2/article/abstract?v=lHYhtDVi6z8XRm8IbUc2J2fZtjRtkaEh1I6V1wBk1QrsezbVmP9o7Sn4BE4at1scE_Ip48T4xIFbmKfmXcJIYv5Mxu8GuIpXcNt6rw5L_6czxOZBoazFFtRLevnten0ff66vwuESN5sVq5BQdqTPkQE-4osGz3dGtJ4i0z31Kg5bQAv- (…	<5	Coniferous	21.1	-0.0800427	0.0032154
27	Ming, A. Community Structure and Carbon Dynamics during Close-to-Nature Transformation in South Subtropical Conifer Plantation (PhD diss., Chinese Academy of Forestry, 2017). https://kns.cnki.net/kcms2/article/abstract?v=lHYhtDVi6z8XRm8IbUc2J2fZtjRtkaEh1I6V1wBk1QrsezbVmP9o7Sn4BE4at1scE_Ip48T4xIFbmKfmXcJIYv5Mxu8GuIpXcNt6rw5L_6czxOZBoazFFtRLevnten0ff66vwuESN5sVq5BQdqTPkQE-4osGz3dGtJ4i0z31Kg5bQAv- (…	<5	Coniferous	21.1	0.0909718	0.00245725
28	Ming, A. Community Structure and Carbon Dynamics during Close-to-Nature Transformation in South Subtropical Conifer Plantation (PhD diss., Chinese Academy of Forestry, 2017). https://kns.cnki.net/kcms2/article/abstract?v=lHYhtDVi6z8XRm8IbUc2J2fZtjRtkaEh1I6V1wBk1QrsezbVmP9o7Sn4BE4at1scE_Ip48T4xIFbmKfmXcJIYv5Mxu8GuIpXcNt6rw5L_6czxOZBoazFFtRLevnten0ff66vwuESN5sVq5BQdqTPkQE-4osGz3dGtJ4i0z31Kg5bQAv- (…	5-10	Coniferous	21.1	-0.0927817	0.00220707
29	Ming, A. Community Structure and Carbon Dynamics during Close-to-Nature Transformation in South Subtropical Conifer Plantation (PhD diss., Chinese Academy of Forestry, 2017). https://kns.cnki.net/kcms2/article/abstract?v=lHYhtDVi6z8XRm8IbUc2J2fZtjRtkaEh1I6V1wBk1QrsezbVmP9o7Sn4BE4at1scE_Ip48T4xIFbmKfmXcJIYv5Mxu8GuIpXcNt6rw5L_6czxOZBoazFFtRLevnten0ff66vwuESN5sVq5BQdqTPkQE-4osGz3dGtJ4i0z31Kg5bQAv- (…	5-10	Coniferous	21.1	0.214148	0.00229954
30	Ming, A. Community Structure and Carbon Dynamics during Close-to-Nature Transformation in South Subtropical Conifer Plantation (PhD diss., Chinese Academy of Forestry, 2017). https://kns.cnki.net/kcms2/article/abstract?v=lHYhtDVi6z8XRm8IbUc2J2fZtjRtkaEh1I6V1wBk1QrsezbVmP9o7Sn4BE4at1scE_Ip48T4xIFbmKfmXcJIYv5Mxu8GuIpXcNt6rw5L_6czxOZBoazFFtRLevnten0ff66vwuESN5sVq5BQdqTPkQE-4osGz3dGtJ4i0z31Kg5bQAv- (…	5-10	Coniferous	21.1	0.356675	0.00343673
31	Ding, K., Zhang, Y., Wang, L., et al. “Forest conversion from pure to mixed Cunninghamia lanceolata plantations enhances soil multifunctionality, stochastic processes, and stability of bacterial networks in subtropical southern China” Plant and Soil, 488, (1–2), : 411–429, 2023 https://doi.org/10.1007/s11104-023-05983-y	>15	Coniferous	16.4	0.0901406	0.00213724
32	Ding, K., Zhang, Y., Wang, L., et al. “Forest conversion from pure to mixed Cunninghamia lanceolata plantations enhances soil multifunctionality, stochastic processes, and stability of bacterial networks in subtropical southern China” Plant and Soil, 488, (1–2), : 411–429, 2023 https://doi.org/10.1007/s11104-023-05983-y	>15	Coniferous	17.4	0.20077	0.00157719
33	Ding K., Zhang Y., Liu H., Yang X., Zhang J., Tong Z. “Soil bacterial community structure and functions but not assembly processes are affected by the conversion from monospecific Cunninghamia lanceolata plantations to mixed plantations” Applied Soil Ecology, 185, : 104775, 2023 https://doi.org/10.1016/j.apsoil.2022.104775	5-10	Coniferous	17.4	0.0277234	0.00336165
34	Deng, P., Zhou, Y., Chen, W., Tang, F., Wang, Y. “Microbial mechanisms for improved soil phosphorus mobilization in monoculture conifer plantations by mixing with broadleaved trees” Journal of Environmental Management, 359, : 120955, 2024 https://doi.org/10.1016/j.jenvman.2024.120955	>15	Coniferous	15	0.102797	0.00806508
35	Deng, P., Zhou, Y., Chen, W., Tang, F., Wang, Y. “Microbial mechanisms for improved soil phosphorus mobilization in monoculture conifer plantations by mixing with broadleaved trees” Journal of Environmental Management, 359, : 120955, 2024 https://doi.org/10.1016/j.jenvman.2024.120955	>15	Coniferous	15	0.326133	0.00936171
36	Deng, P., Zhou, Y., Chen, W., Tang, F., Wang, Y. “Microbial mechanisms for improved soil phosphorus mobilization in monoculture conifer plantations by mixing with broadleaved trees” Journal of Environmental Management, 359, : 120955, 2024 https://doi.org/10.1016/j.jenvman.2024.120955	>15	Coniferous	15	0.329208	0.00438873
37	Deng, P., Zhou, Y., Chen, W., Tang, F., Wang, Y. “Microbial mechanisms for improved soil phosphorus mobilization in monoculture conifer plantations by mixing with broadleaved trees” Journal of Environmental Management, 359, : 120955, 2024 https://doi.org/10.1016/j.jenvman.2024.120955	>15	Coniferous	15	0.41871	0.0126425
38	Liu, H. “Impact of Broadleaf Conversion of Masson Pine Plantations on the Storage of Organic Carbon Fractions in Soil Aggregates.” Master’s thesis, Guizhou University, 2023. https://doi.org/10.27047/d.cnki.ggudu.2023.002205 (in Chinese).	>15	Coniferous	15	0.467092	0.000182959
39	Liu, H. “Impact of Broadleaf Conversion of Masson Pine Plantations on the Storage of Organic Carbon Fractions in Soil Aggregates.” Master’s thesis, Guizhou University, 2023. https://doi.org/10.27047/d.cnki.ggudu.2023.002205 (in Chinese).	>15	Coniferous	15	0.394553	0.000393572
40	Liu, H. “Impact of Broadleaf Conversion of Masson Pine Plantations on the Storage of Organic Carbon Fractions in Soil Aggregates.” Master’s thesis, Guizhou University, 2023. https://doi.org/10.27047/d.cnki.ggudu.2023.002205 (in Chinese).	>15	Coniferous	15	0.0889475	0.00015576
41	Liu, H. “Impact of Broadleaf Conversion of Masson Pine Plantations on the Storage of Organic Carbon Fractions in Soil Aggregates.” Master’s thesis, Guizhou University, 2023. https://doi.org/10.27047/d.cnki.ggudu.2023.002205 (in Chinese).	>15	Coniferous	15	0.930148	0.000198854
42	Huang, H., Yan, J., Li, J., et al. “Effects of Introducing Other Tree Species of Different Ages into Pinus massoniana Plantation on Activities and Stoichiometric Ratios of Enzymes Associated with Soil Aggregate.” Guangxi Sciences 31, no. 3 (2024): 427–438. https://doi.org/10.13656/j.cnki.gxkx.20240322.002 (in Chinese).	10-15	Coniferous	21	0.399168	0.00462589
43	Huang, H., Yan, J., Li, J., et al. “Effects of Introducing Other Tree Species of Different Ages into Pinus massoniana Plantation on Activities and Stoichiometric Ratios of Enzymes Associated with Soil Aggregate.” Guangxi Sciences 31, no. 3 (2024): 427–438. https://doi.org/10.13656/j.cnki.gxkx.20240322.002 (in Chinese).	10-15	Coniferous	21	0.302302	0.0020568
44	Huang, H., Yan, J., Li, J., et al. “Effects of Introducing Other Tree Species of Different Ages into Pinus massoniana Plantation on Activities and Stoichiometric Ratios of Enzymes Associated with Soil Aggregate.” Guangxi Sciences 31, no. 3 (2024): 427–438. https://doi.org/10.13656/j.cnki.gxkx.20240322.002 (in Chinese).	10-15	Coniferous	21	0.197899	0.00225451
45	Huang, H., Yan, J., Li, J., et al. “Effects of Introducing Other Tree Species of Different Ages into Pinus massoniana Plantation on Activities and Stoichiometric Ratios of Enzymes Associated with Soil Aggregate.” Guangxi Sciences 31, no. 3 (2024): 427–438. https://doi.org/10.13656/j.cnki.gxkx.20240322.002 (in Chinese).	10-15	Coniferous	21	0.138187	0.00278943
46	Li, C., Gao, G., Huang, H., et al. “Effects of Multi-layer Mixed-age Modification on Soil Phosphorus Components and Transformation in Cunninghamia lanceolata Plantation.” Guangxi Sciences 31, no. 3 (2024): 416–426. https://doi.org/10.13656/j.cnki.gxkx.20240306.001 (in Chinese).	10-15	Coniferous	21.7	0.219566	0.000754864
47	Li, Z., Cheng, Y., Cai, S., Huang, H., and Xu, Y. “Response of Soil Ecosystem Multifunctionality in Eucalyptus Plantations to Renovation Measures.” Eucalypt Science and Technology 41, no. 3 (2024): 15–20. https://doi.org/10.13987/j.cnki.askj.2024.03.003 (in Chinese).	>15	Broadleaf	21.5	0.120693	0.00476242
48	Li, Z., Cheng, Y., Cai, S., Huang, H., and Xu, Y. “Response of Soil Ecosystem Multifunctionality in Eucalyptus Plantations to Renovation Measures.” Eucalypt Science and Technology 41, no. 3 (2024): 15–20. https://doi.org/10.13987/j.cnki.askj.2024.03.003 (in Chinese).	>15	Broadleaf	21.5	0.167473	0.00486072
49	Qin, H., Yan, J., Huang, H., et al. “Effects of Close-to-Nature Transformation on Content of Soil Organic Phosphorus Fractions in Soil Aggregates of Pinus massoniana Plantations.” Guihaia 44, no. 7 (2024): 1218–1231 (in Chinese).	10-15	Coniferous	17.1	0.203119	0.000258575
50	Qin, H., Yan, J., Huang, H., et al. “Effects of Close-to-Nature Transformation on Content of Soil Organic Phosphorus Fractions in Soil Aggregates of Pinus massoniana Plantations.” Guihaia 44, no. 7 (2024): 1218–1231 (in Chinese).	10-15	Coniferous	17.1	0.190956	0.000954564
51	Qin, H., Yan, J., Huang, H., et al. “Effects of Close-to-Nature Transformation on Content of Soil Organic Phosphorus Fractions in Soil Aggregates of Pinus massoniana Plantations.” Guihaia 44, no. 7 (2024): 1218–1231 (in Chinese).	10-15	Coniferous	21	0.37664	0.00188155
52	Li, C. “Effects of Different Age Mixed Modification on Nitrogen and Phosphorus Components and Their Transformation in Rhizosphere Soil of Cunninghamia lanceolata (Lamb.) Hook Pure Plantation.” Master’s thesis, Guangxi University, 2024. https://doi.org/10.27034/d.cnki.ggxiu.2024.002567 (in Chinese).	10-15	Coniferous	21.7	0.108163	0.00017201
53	Li, C. “Effects of Different Age Mixed Modification on Nitrogen and Phosphorus Components and Their Transformation in Rhizosphere Soil of Cunninghamia lanceolata (Lamb.) Hook Pure Plantation.” Master’s thesis, Guangxi University, 2024. https://doi.org/10.27034/d.cnki.ggxiu.2024.002567 (in Chinese).	10-15	Coniferous	21.7	0.176101	0.00014127
54	Chen, C., Liu, W., Jiang, X., Wu, J. “Effects of rubber-based agroforestry systems on soil aggregation and associated soil organic carbon: Implications for land use” Geoderma, 299, : 13–24, 2017 https://doi.org/10.1016/j.geoderma.2017.03.021	5-10	Broadleaf	26.5	0.326761	0.00552573
55	Chen, C., Liu, W., Jiang, X., Wu, J. “Effects of rubber-based agroforestry systems on soil aggregation and associated soil organic carbon: Implications for land use” Geoderma, 299, : 13–24, 2017 https://doi.org/10.1016/j.geoderma.2017.03.021	5-10	Broadleaf	26.5	0.458913	0.00284705
56	Chen, C., Liu, W., Jiang, X., Wu, J. “Effects of rubber-based agroforestry systems on soil aggregation and associated soil organic carbon: Implications for land use” Geoderma, 299, : 13–24, 2017 https://doi.org/10.1016/j.geoderma.2017.03.021	5-10	Broadleaf	26.5	0.358497	0.000261561
57	Chen, C., Liu, W., Jiang, X., Wu, J. “Effects of rubber-based agroforestry systems on soil aggregation and associated soil organic carbon: Implications for land use” Geoderma, 299, : 13–24, 2017 https://doi.org/10.1016/j.geoderma.2017.03.021	5-10	Broadleaf	26.5	0.360969	0.0129194
58	Chen, C., Liu, W., Jiang, X., Wu, J. “Effects of rubber-based agroforestry systems on soil aggregation and associated soil organic carbon: Implications for land use” Geoderma, 299, : 13–24, 2017 https://doi.org/10.1016/j.geoderma.2017.03.021	5-10	Broadleaf	26.5	0.288776	0.0171655
59	Chen, C., Liu, W., Jiang, X., Wu, J. “Effects of rubber-based agroforestry systems on soil aggregation and associated soil organic carbon: Implications for land use” Geoderma, 299, : 13–24, 2017 https://doi.org/10.1016/j.geoderma.2017.03.021	5-10	Broadleaf	26.5	0.408136	0.00349644
60	Zhang, Y., Ding, K., Yrjälä, K., Liu, H., Tong, Z., Zhang, J. “Introduction of broadleaf species into monospecific cunninghamia lanceolata plantations changed the soil acidobacteria subgroups composition and nitrogen-cycling gene abundances” Plant and Soil, 467, (1–2), : 29–46, 2021 https://doi.org/10.1007/s11104-021-05014-8	5-10	Coniferous	17.8	0.369017	0.0163281
61	Zhang, Y., Ding, K., Yrjälä, K., Liu, H., Tong, Z., Zhang, J. “Introduction of broadleaf species into monospecific cunninghamia lanceolata plantations changed the soil acidobacteria subgroups composition and nitrogen-cycling gene abundances” Plant and Soil, 467, (1–2), : 29–46, 2021 https://doi.org/10.1007/s11104-021-05014-8	10-15	Coniferous	17.4	0.290631	0.00656582
62	Hu, W., Chen, J., Liu, M., et al. “Mixing with schima superba enhanced soil fertility and simplified soil microbial community of eucalyptus urophylla forests” Journal of Soil Science and Plant Nutrition, 24, (3), : 5972–5987, 2024 https://doi.org/10.1007/s42729-024-01954-z	5-10	Broadleaf	22.7	0.267993	0.00214601
63	Lei, J., Duan, A., Guo, W., Zhang, J. “Effects of tree species mixing and soil depth on the soil bacterial and fungal communities in chinese fir (cunninghamia lanceolata) plantations” Applied Soil Ecology, 195, : 105270, 2024 https://doi.org/10.1016/j.apsoil.2024.105270	10-15	Coniferous	20.455	0.101783	0.00312451
64	Ou, J., Zheng, W., Fu, J., et al. “Effect of Eucalyptus spp. Interplanted with Understory Broadleaved Species on Soil Fertility in Southwest Guangxi.” Subtropical Agricultural Research 19, no. 4 (2023): 241–246. https://doi.org/10.13321/j.cnki.subtrop.agric.res.2023.04.004 (in Chinese).	10-15	Broadleaf	21.5	0.482852	0.0123232
65	Li, F. “Analysis on Growth and Soil Nutrient Differences of Intercropping Broad-Leaved Forest under Eucalyptus Forest.” Green Science and Technology 24, no. 17 (2022): 103–106. https://doi.org/10.16663/j.cnki.lskj.2022.17.028 (in Chinese).	5-10	Broadleaf	22	0.143848	0.00666667
66	Li, F. “Analysis on Growth and Soil Nutrient Differences of Intercropping Broad-Leaved Forest under Eucalyptus Forest.” Green Science and Technology 24, no. 17 (2022): 103–106. https://doi.org/10.16663/j.cnki.lskj.2022.17.028 (in Chinese).	5-10	Broadleaf	22	0.0879452	0.00666667
67	Li, F. “Analysis on Growth and Soil Nutrient Differences of Intercropping Broad-Leaved Forest under Eucalyptus Forest.” Green Science and Technology 24, no. 17 (2022): 103–106. https://doi.org/10.16663/j.cnki.lskj.2022.17.028 (in Chinese).	5-10	Broadleaf	22	0.0981598	0.00666667
68	Zhao, Y., Yu, W., He, Y., et al. “Effects of Understory Taxus chinensis var. mairei Planting on Soil Fertility of Chinese Fir Plantations.” Journal of Applied and Environmental Biology 30, no. 2 (2024): 344–352. https://doi.org/10.19675/j.cnki.1006-687x.2023.05022 (in Chinese).	5-10	Coniferous	17.5	0.137621	0.00653638
69	Zhao, J., Wang, B., Yang, Z., et al. “Effects of Interplanting Phoebe chekiangensis and Taxus wallichiana var. mairei on Soil Quality in Moso Bamboo” Journal of Northeast Forestry University 50, no. 8 (2022): 98–103+116. https://doi.org/10.13759/j.cnki.dlxb.2022.08.020 (in Chinese).	<5	Coniferous	17.1	0.139917	0.00442251
70	Zhao, J., Wang, B., Yang, Z., et al. “Effects of Interplanting Phoebe chekiangensis and Taxus wallichiana var. mairei on Soil Quality in Moso Bamboo” Journal of Northeast Forestry University 50, no. 8 (2022): 98–103+116. https://doi.org/10.13759/j.cnki.dlxb.2022.08.020 (in Chinese).	<5	Coniferous	17.1	0.121616	0.00532761
71	Sun, X. Effects of Planting Hardwood Species under the Canopy of Masson's Pine Stand on the Forest Litter and Soils (Master’s thesis, Fujian Agriculture and Forestry University, 2005). https://kns.cnki.net/kcms2/article/abstract?v=lHYhtDVi6z-8o-y2mC2nTTFqL3L0j-AJDVEt0977JFX2CjB-KMbyBbbh2xPKuP--zsEJO631Fe-tNNSu86X7fQS3F_sPOC9EBBZWilmvvQDcUPYVVSZYAU7oMg5S7QPhzBVw3655ikF-_TRrQd9Hye2DH_E2Ph9YDSv-nt7Q…	>15	Coniferous	19.1	0.348008	0.00666667
72	Sun, X. Effects of Planting Hardwood Species under the Canopy of Masson's Pine Stand on the Forest Litter and Soils (Master’s thesis, Fujian Agriculture and Forestry University, 2005). https://kns.cnki.net/kcms2/article/abstract?v=lHYhtDVi6z-8o-y2mC2nTTFqL3L0j-AJDVEt0977JFX2CjB-KMbyBbbh2xPKuP--zsEJO631Fe-tNNSu86X7fQS3F_sPOC9EBBZWilmvvQDcUPYVVSZYAU7oMg5S7QPhzBVw3655ikF-_TRrQd9Hye2DH_E2Ph9YDSv-nt7Q…	>15	Coniferous	19.1	0.583264	0.00666667
73	Sun, X. Effects of Planting Hardwood Species under the Canopy of Masson's Pine Stand on the Forest Litter and Soils (Master’s thesis, Fujian Agriculture and Forestry University, 2005). https://kns.cnki.net/kcms2/article/abstract?v=lHYhtDVi6z-8o-y2mC2nTTFqL3L0j-AJDVEt0977JFX2CjB-KMbyBbbh2xPKuP--zsEJO631Fe-tNNSu86X7fQS3F_sPOC9EBBZWilmvvQDcUPYVVSZYAU7oMg5S7QPhzBVw3655ikF-_TRrQd9Hye2DH_E2Ph9YDSv-nt7Q…	>15	Coniferous	19.1	0.742662	0.00666667
74	Sun, X. Effects of Planting Hardwood Species under the Canopy of Masson's Pine Stand on the Forest Litter and Soils (Master’s thesis, Fujian Agriculture and Forestry University, 2005). https://kns.cnki.net/kcms2/article/abstract?v=lHYhtDVi6z-8o-y2mC2nTTFqL3L0j-AJDVEt0977JFX2CjB-KMbyBbbh2xPKuP--zsEJO631Fe-tNNSu86X7fQS3F_sPOC9EBBZWilmvvQDcUPYVVSZYAU7oMg5S7QPhzBVw3655ikF-_TRrQd9Hye2DH_E2Ph9YDSv-nt7Q…	>15	Coniferous	19.1	0.494449	0.00666667
75	Sun, X. Effects of Planting Hardwood Species under the Canopy of Masson's Pine Stand on the Forest Litter and Soils (Master’s thesis, Fujian Agriculture and Forestry University, 2005). https://kns.cnki.net/kcms2/article/abstract?v=lHYhtDVi6z-8o-y2mC2nTTFqL3L0j-AJDVEt0977JFX2CjB-KMbyBbbh2xPKuP--zsEJO631Fe-tNNSu86X7fQS3F_sPOC9EBBZWilmvvQDcUPYVVSZYAU7oMg5S7QPhzBVw3655ikF-_TRrQd9Hye2DH_E2Ph9YDSv-nt7Q…	>15	Coniferous	19.1	0.643722	0.00666667
76	Xu, Y., Ren, S., Liang, Y., et al. “Soil nutrient supply and tree species drive changes in soil microbial communities during the transformation of a multi-generation Eucalyptus plantation” Applied Soil Ecology, 166, : 103991, 2021 https://doi.org/10.1016/j.apsoil.2021.103991	<5	Broadleaf	21.5	0.0630078	0.000801606
77	Cao, G., Fei, Y., Lu, J., et al. “The Differences of Soil Enzyme Activity and Quality Evaluation of Cunninghamia lanceolata Large-Diameter Industrial Plantation under Different Understory Vegetation Management Measures.” Forest Research 33, no. 3 (2020): 76–84. https://doi.org/10.13275/j.cnki.lykxyj.2020.03.010 (in Chinese).	5-10	Coniferous	18.6	0.157084	0.00707396
78	Zhan, X. “Changes in Soil Fertility after Interplanting Pure Pinus massoniana Plantations with Broadleaved Forest under the Canopy during 20 Years.” Journal of Beijing Forestry University 40, no. 6 (2018): 55–62. https://doi.org/10.13332/j.1000-1522.20170463 (in Chinese).	5-10	Coniferous	18.9	0.0173362	0.000160244
79	Zhan, X. “Changes in Soil Fertility after Interplanting Pure Pinus massoniana Plantations with Broadleaved Forest under the Canopy during 20 Years.” Journal of Beijing Forestry University 40, no. 6 (2018): 55–62. https://doi.org/10.13332/j.1000-1522.20170463 (in Chinese).	10-15	Coniferous	18.9	0.132759	0.000116389
80	Zhan, X. “Changes in Soil Fertility after Interplanting Pure Pinus massoniana Plantations with Broadleaved Forest under the Canopy during 20 Years.” Journal of Beijing Forestry University 40, no. 6 (2018): 55–62. https://doi.org/10.13332/j.1000-1522.20170463 (in Chinese).	5-10	Coniferous	18.9	0.058538	7.03358e-05
81	Zhan, X. “Changes in Soil Fertility after Interplanting Pure Pinus massoniana Plantations with Broadleaved Forest under the Canopy during 20 Years.” Journal of Beijing Forestry University 40, no. 6 (2018): 55–62. https://doi.org/10.13332/j.1000-1522.20170463 (in Chinese).	10-15	Coniferous	18.9	0.126563	8.66258e-05
82	Zhan, X. “Changes in Soil Fertility after Interplanting Pure Pinus massoniana Plantations with Broadleaved Forest under the Canopy during 20 Years.” Journal of Beijing Forestry University 40, no. 6 (2018): 55–62. https://doi.org/10.13332/j.1000-1522.20170463 (in Chinese).	5-10	Coniferous	18.9	0.0480667	0.000112717
83	Zhan, X. “Changes in Soil Fertility after Interplanting Pure Pinus massoniana Plantations with Broadleaved Forest under the Canopy during 20 Years.” Journal of Beijing Forestry University 40, no. 6 (2018): 55–62. https://doi.org/10.13332/j.1000-1522.20170463 (in Chinese).	10-15	Coniferous	18.9	0.0820756	0.000115123
